# Supplementary material for: Genetic Contributions to the Development of Complications in Preterm Newborns
Source: PLoS One. 2015 Jul 14;10(7):e0131741. doi: 10.1371/journal.pone.0131741 (PMC4501716; doi:10.1371/journal.pone.0131741)
Supplement: S1 Appendix — (XLS) [file pone.0131741.s001.xls]

## Sheet: Database Preterm PLOS ONE
CODE	ivh	rop	rds	bpd	birth_weight	gestational_age	VEGFrs1547651GEN	VEGFRS1547651	VEGFrs833058GEN	VEGFRS833058	VEGFrs833061GEN	VEGFRS833061	VEGFrs3025039GEN	VEGFRS3025039	ACEpromrs4291	acepromcoders4291	ACEIDrs1799752	aceidcoders1799752	eNOS786TCrs2070744	enostccoders2070744	eNOS4a4brs61722009	enosabcoders61722009	eNOS894GTrs1799983	eNOSgtcoders1799983	AGT235MTrs699	agtcoders699	AGTR1rs5186	agtr1coders5186	HMOX1GENrs3074372	HMOX1_codrs3074372	Sex	delivery	ant. Steroids	5 min Apgar	PVL	PDA	Sepsis	Surfactant	PPHN	Pregnancy	1 min Apgar	pH	Dopamine	Dobutamine	Microrganism	Surfactant dose	MV-PTV	MV-HFV	Fio2 max
001 SON	0	0	0	0	1000	28.29	AA	0	CT	1	CC	2	TT	2	AT	1	DD	2	TT	0	bb	0	GG	0	MM	0	AC	1	SS	2	1	0	1	8	0	1	0	1	0	0	7	#NULL!	0	0		1	0	0	0
002 SON	0	0	0	0	980	27.14	AA	0	TT	2	CT	1	TT	2	AA	0	DD	2	TT	0	ab	1	GG	0	MT	1	AC	1	SL	1	0	0	1	8	0	1	1	1	0	1	8	#NULL!	0	0		1	0	0	0
003 SON	0	1	1	1	1070	27	AA	0	CT	1	CT	1	CT	1	AA	0	ID	1	TT	0	bb	0	GT	1	TT	2	AC	1	SL	1	0	1	1	6	0	1	1	1	1	1	2	#NULL!	1	1	s	2	1	1	1
004 SON	0	0	0	0	540	28	AA	0	CT	1	CT	1	CC	0	AT	1	ID	1	TC	1	bb	0	GT	1	TT	2	AC	1	SL	1	1	1	1	9	0	0	1	1	0	3	7	#NULL!	0	0	s	1	0	0	0
005 SON	1	1	1	0	500	25.29	AT	1	CC	0	CC	2	CC	0	AT	1	ID	1	TC	1	ab	1	GG	0	MT	1	AA	0	SL	1	1	0	1	#NULL!	0	1	1	1	0	1	#NULL!	#NULL!	1	0		1	1	0	1
006 SON	1	0	0	1	600	25.43	AA	0	CT	1	TT	0	CC	0	TT	2	DD	2	CC	2	ab	1	GT	1	TT	2	AA	0	SL	1	1	1	1	7	1	1	1	1	0	0	4	#NULL!	0	0	s	1	0	0	0
007 SON	0	0	0	1	730	25.43	AA	0	CT	1	TT	0	CT	1	AT	1	ID	1	CC	2	ab	1	GT	1	MT	1	AA	0	SL	1	1	1	1	8	0	1	0	1	0	0	6	#NULL!	0	0		2	0	0	0
008 SON	1	0	0	0	915	26.71	AA	0	CT	1	CT	1	CC	0	AT	1	DD	2	TC	1	bb	0	GT	1	MM	0	CC	2	LL	0	0	1	1	8	0	1	1	1	0	0	6	#NULL!	0	0	s	1	0	0	0
009 SON	0	0	0	0	1240	27.86	AT	1	CT	1	CT	1	CC	0	AT	1	ID	1	CC	2	bb	0	TT	2	MM	0	AC	1	SL	1	0	1	0	8	0	1	0	1	0	0	6	#NULL!	1	0		1	0	0	0
010 SON	0	0	0	1	660	24	AA	0	TT	2	CT	1	CC	0	AT	1	ID	1	TC	1	aa	2	GG	0	TT	2	AA	0	LL	0	0	1	#NULL!	9	0	1	1	1	0	0	7	#NULL!	0	0	p	2	0	0	1
011 SON	0	0	1	1	970	28.29	AT	1	CT	1	CT	1	CC	0	AA	0	ID	1	TC	1	bb	0	GT	1	MT	1	AA	0	SS	2	0	1	1	9	0	1	1	1	0	3	8	#NULL!	0	0	p	2	1	1	0
012 SON	0	0	0	0	730	24.86	TT	2	CC	0	CC	2	CC	0	AT	1	DD	2	TC	1	ab	1	GG	0	MM	0	AA	0	LL	0	1	1	0	8	0	1	0	1	0	0	8	#NULL!	0	0		1	0	0	0
013 SON	0	0	1	1	530	27.43	AA	0	TT	2	TT	0	CC	0	AT	1	ID	1	TT	0	bb	0	GG	0	MT	1	AA	0	LL	0	0	1	1	7	0	1	0	1	1	3	4	#NULL!	0	0		2	1	1	1
014 SON	0	1	1	1	610	24.29	AA	0	CC	0	CC	2	TT	2	AT	1	ID	1	TC	1	ab	1	GG	0	MT	1	AC	1	LL	0	0	1	0	7	0	1	1	1	0	0	4	#NULL!	0	0	s	2	1	1	1
015 SON	0	0	0	0	980	26.57	AA	0	CC	0	CT	1	CT	1	AA	0	II	0	TT	0	bb	0	GG	0	MM	0	AA	0	SL	1	1	1	1	9	0	1	0	1	0	0	8	#NULL!	0	0		1	0	0	0
016 SON	0	0	0	0	940	26.57	AT	1	CT	1	CT	1	CT	1	AT	1	ID	1	TT	0	bb	0	GG	0	MM	0	AA	0	SL	1	1	1	1	8	0	1	0	1	0	0	7	#NULL!	1	0		1	0	0	0
017 SON	0	0	1	0	930	27.86	AA	0	CC	0	CT	1	CC	0	TT	2	DD	2	TC	1	ab	1	GG	0	TT	2	AA	0	LL	0	1	1	0	7	0	1	0	1	0	0	5	#NULL!	0	0		1	0	1	1
018 SON	1	0	0	0	930	26.86	AA	0	CT	1	CT	1	CC	0	TT	2	ID	1	TT	0	bb	0	GG	0	TT	2	AA	0	SL	1	1	0	0	8	0	1	1	1	0	0	4	#NULL!	0	0	s	1	0	0	0
019 SON	0	0	0	0	1020	28	AA	0	TT	2	TT	0	CT	1	AA	0	DD	2	TT	0	bb	0	GG	0	TT	2	AA	0	LL	0	1	1	1	9	0	0	0	1	0	3	8	#NULL!	0	0		1	0	0	0
020 SON	0	0	0	0	1140	27.57	AA	0	TT	2	TT	0	CC	0	AT	1	ID	1	TT	0	bb	0	GG	0	MM	0	AC	1	SL	1	0	1	1	6	0	1	0	0	0	0	3	#NULL!	0	0		0	0	0	0
021 SON	0	0	0	0	900	25.29	AA	0	TT	2	TT	0	CC	0	AA	0	II	0	CC	2	ab	1	GT	1	TT	2	AA	0	LL	0	1	0	1	8	0	1	0	1	0	1	7	#NULL!	0	0		1	0	0	0
022 SON	1	1	1	0	1000	26.43	AA	0	CT	1	TT	0	CC	0	AT	1	DD	2	TC	1	ab	1	GG	0	MM	0	AC	1	LL	0	1	1	1	7	0	1	1	1	0	0	4	#NULL!	0	0	s	1	1	1	1
023 SON	0	0	0	0	1170	28.71	AA	0	CT	1	CT	1	CT	1	AT	1	ID	1	TC	1	bb	0	GG	0	MT	1	AC	1	LL	0	1	1	1	9	0	0	0	1	0	1	8	#NULL!	0	0		1	0	0	0
024 SON	0	1	1	1	740	24.43	AA	0	CT	1	CC	2	CC	0	AT	1	ID	1	CC	2	bb	0	GT	1	MT	1	AC	1	LL	0	0	0	1	8	0	1	1	1	0	0	7	#NULL!	1	0	s	1	0	1	0
025 SON	0	0	0	0	1480	28.86	AA	0	CT	1	CT	1	CC	0	AT	1	DD	2	TC	1	bb	0	GG	0	MM	0	AA	0	SL	1	1	1	1	8	0	1	0	1	0	0	6	#NULL!	0	0		1	0	0	0
026 SON	0	1	1	1	740	24.43	AA	0	CT	1	TT	0	CC	0	AT	1	ID	1	CC	2	bb	0	GT	1	MT	1	AC	1	LL	0	0	0	1	8	0	#NULL!	0	1	0	0	7	#NULL!	0	0		1	1	0	1
027 SON	0	0	1	1	760	25.43	AA	0	CT	1	CT	1	CC	0	AT	1	DD	2	TC	1	bb	0	TT	2	MM	0	AA	0	SL	1	1	0	1	#NULL!	0	1	0	1	0	0	#NULL!	#NULL!	0	0		1	0	1	1
028 SON	0	0	0	0	1315	28.86	AA	0	CC	0	CT	1	CC	0	AA	0	II	0	TC	1	bb	0	GT	1	TT	2	AA	0	SL	1	1	0	0	8	0	1	1	0	0	0	6	#NULL!	0	0	s k	0	0	0	1
029 SON	0	0	0	0	825	28.71	AA	0	CC	0	CT	1	CC	0	AT	1	ID	1	TC	1	bb	0	GT	1	MM	0	AA	0	SS	2	1	1	1	9	0	1	0	1	0	3	8	#NULL!	0	0		1	0	0	0
030 SON	0	0	1	0	850	27.43	AT	1	CC	0	CC	2	CT	1	AT	1	ID	1	TT	0	bb	0	GT	1	MT	1	AA	0	LL	0	0	1	1	7	0	1	0	1	0	1	3	#NULL!	0	0		2	0	1	0
031 SON	0	1	0	0	1300	27.1	AA	0	CT	1	CT	1	CC	0	AA	0	DD	2	TT	0	bb	0	GT	1	MT	1	AA	0	LL	0	0	1	1	8	0	1	0	0	0	1	6	#NULL!	0	0		0	0	0	0
032 SON	0	0	1	1	580	27.57	AA	0	CT	1	CT	1	CC	0	TT	2	DD	2	TC	1	bb	0	GT	1	MT	1	AA	0	LL	0	0	1	1	7	0	1	0	1	0	3	5	#NULL!	1	1		2	1	0	1
033 SON	0	0	0	0	660	28	AA	0	CT	1	CT	1	CT	1	AT	1	ID	1	TT	0	bb	0	GT	1	TT	2	AC	1	SL	1	0	1	0	8	0	0	0	1	0	3	8	#NULL!	0	0		1	0	0	#NULL!
034 SON	1	0	1	0	780	28.57	AA	0	CT	1	TT	0	CC	0	AT	1	DD	2	TT	0	bb	0	GG	0	MM	0	AA	0	LL	0	1	1	1	6	0	1	0	1	0	3	3	#NULL!	1	0		1	1	0	0
035 SON	0	0	0	0	1260	27.86	AA	0	TT	2	CC	2	CC	0	AT	1	II	0	CC	2	bb	0	TT	2	MT	1	AC	1	LL	0	0	#NULL!	#NULL!	8	0	0	0	1	0	1	8	#NULL!	0	0		1	0	0	1
036 SON	0	1	1	0	840	26	AA	0	TT	2	TT	0	CT	1	AT	1	II	0	TC	1	bb	0	GT	1	MT	1	CC	2	SL	1	1	1	1	8	0	1	1	1	0	2	4	#NULL!	0	0	s	2	1	0	1
037 SON	0	0	0	0	1260	28.29	AT	1	CC	0	CC	2	CC	0	AA	0	ID	1	TC	1	ab	1	GG	0	MT	1	AA	0	SL	1	0	1	1	9	0	1	0	0	0	2	7	#NULL!	0	0		0	0	0	#NULL!
038 SON	0	0	0	0	1360	28.29	AT	1	CC	0	CT	1	CC	0	AA	0	II	0	TC	1	ab	1	GG	0	MT	1	AC	1	SL	1	1	1	1	9	0	0	0	0	0	2	7	#NULL!	0	0		0	0	0	0
039 SON	0	1	1	1	870	26.29	AA	0	CT	1	CT	1	CT	1	AA	0	ID	1	TC	1	ab	1	GG	0	MT	1	AC	1	SL	1	0	1	1	8	0	1	0	1	1	0	7	#NULL!	1	0		2	1	1	1
040 SON	0	0	1	0	890	25.29	AA	0	CC	0	CT	1	CC	0	AT	1	DD	2	TC	1	bb	0	GT	1	MT	1	CC	2	LL	0	0	1	1	6	0	1	0	1	0	0	4	#NULL!	0	0		2	1	0	1
041 SON	0	0	0	1	870	27	AA	0	CC	0	CC	2	CT	1	AT	1	ID	1	CC	2	ab	1	GT	1	MT	1	AA	0	LL	0	1	1	1	8	0	1	0	1	0	3	7	#NULL!	0	0		2	0	0	1
042 SON	0	0	0	1	865	26	AA	0	CT	1	TT	0	CC	0	AT	1	DD	2	TC	1	bb	0	GT	1	MT	1	AA	0	SL	1	1	1	1	#NULL!	0	0	0	1	0	0	#NULL!	#NULL!	0	0		1	0	0	0
043 SON	0	0	0	0	925	26	AT	1	CT	1	TT	0	CC	0	AT	1	DD	2	TC	1	bb	0	GT	1	MM	0	AA	0	LL	0	0	1	1	#NULL!	0	0	0	1	0	0	#NULL!	#NULL!	0	0		1	0	0	0
044 SON	1	0	1	0	760	28.71	AT	1	CC	0	CC	2	CC	0	AA	0	ID	1	TT	0	bb	0	GG	0	MT	1	AC	1	SL	1	1	1	0	7	0	0	0	1	0	3	1	#NULL!	1	1		2	0	1	1
045 SON	1	0	0	1	1100	28.43	AT	1	CT	1	CT	1	CT	1	AT	1	DD	2	TT	0	bb	0	GT	1	MT	1	CC	2	LL	0	1	0	1	7	0	0	0	1	0	3	3	#NULL!	0	0		1	#NULL!	#NULL!	#NULL!
046 SON	0	0	1	1	700	25	AT	1	CT	1	CT	1	CC	0	AT	1	ID	1	TC	1	aa	2	GT	1	MT	1	AC	1	SL	1	1	0	0	7	0	1	0	1	0	0	2	#NULL!	1	0		2	1	0	1
047 SON	0	0	0	0	1320	28	AA	0	CT	1	CT	1	CT	1	AT	1	DD	2	TC	1	ab	1	GG	0	MT	1	AA	0	LL	0	0	1	0	9	0	#NULL!	0	0	0	0	8	#NULL!	0	0		0	0	0	0
048 SON	1	0	1	1	810	28	AT	1	CC	0	CC	2	CC	0	AT	1	ID	1	TC	1	bb	0	GT	1	TT	2	AC	1	SL	1	0	1	1	6	1	1	0	1	0	0	3	#NULL!	0	0		2	0	1	1
049 SON	0	0	1	0	1040	28	TT	2	CC	0	CC	2	CC	0	AT	1	ID	1	TC	1	ab	1	GT	1	TT	2	AC	1	SL	1	0	1	1	7	0	1	0	1	0	0	4	#NULL!	0	0		2	1	0	0
050 SON	0	0	1	0	670	24.71	AA	0	CT	1	CT	1	CT	1	AT	1	ID	1	TT	0	ab	1	GG	0	MT	1	AA	0	LL	0	1	0	1	7	0	1	1	1	0	0	4	#NULL!	1	0	s	1	1	0	1
051 SON	0	0	1	1	1040	27.1	AA	0	TT	2	CT	1	CC	0	TT	2	DD	2	TC	1	ab	1	GG	0	TT	2	AC	1	SL	1	0	1	1	8	0	0	0	1	0	1	7	#NULL!	0	0		2	1	0	1
052 SON	0	0	0	0	750	27.29	AA	0	CT	1	TT	0	CC	0	AT	1	ID	1	CC	2	ab	1	GT	1	MT	1	AC	1	SL	1	1	1	#NULL!	8	0	1	0	1	0	3	8	#NULL!	0	0		1	0	0	0
053 SON	1	0	1	0	700	24.43	AT	1	CT	1	CT	1	CC	0	AA	0	ID	1	TC	1	bb	0	GG	0	MT	1	AA	0	LL	0	0	0	1	7	0	1	0	1	1	2	3	#NULL!	0	0		2	0	1	1
054 SON	1	0	0	0	1210	28.71	AT	1	CC	0	CC	2	CC	0	AT	1	DD	2	TT	0	bb	0	GG	0	MM	0	AA	0	SL	1	0	0	1	9	0	1	0	0	0	0	8	#NULL!	0	0		0	0	0	0
055 SON	0	0	0	0	850	28.71	AA	0	TT	2	TT	0	CC	0	AA	0	ID	1	TC	1	bb	0	GG	0	MT	1	AA	0	LL	0	0	1	1	9	0	1	0	1	0	1	8	#NULL!	0	0		1	0	0	0
056 SON	0	0	0	0	920	28.71	AT	1	CT	1	CT	1	CC	0	AA	0	DD	2	TT	0	bb	0	GT	1	TT	2	AA	0	SL	1	1	1	1	9	0	1	0	1	0	1	8	#NULL!	0	0		1	0	0	0
057 SON	0	0	0	0	960	28.71	AT	1	CT	1	CT	1	CC	0	AT	1	ID	1	TT	0	bb	0	GT	1	TT	2	AA	0	SL	1	1	1	1	9	0	1	0	1	0	1	8	#NULL!	0	0		2	0	0	1
058 SON	0	0	0	0	990	26.71	AT	1	CT	1	CT	1	CC	0	AT	1	ID	1	TC	1	ab	1	GG	0	TT	2	CC	2	SL	1	0	0	1	8	0	1	0	1	0	0	6	#NULL!	0	0		1	0	0	0
059 SON	0	0	0	1	980	29	AA	0	CT	1	TT	0	CT	1	TT	2	DD	2	TT	0	bb	0	GG	0	MT	1	AC	1	SL	1	1	1	1	9	0	1	0	1	0	3	8	#NULL!	0	0		1	0	0	0
060 SON	0	0	0	0	1170	28.43	AT	1	CT	1	CT	1	CT	1	AA	0	ID	1	TT	0	bb	0	GG	0	MM	0	AA	0	SS	2	1	1	1	9	0	1	0	1	0	1	8	#NULL!	0	0		1	0	0	0
061 SON	0	0	0	0	1290	28.43	AT	1	CT	1	CT	1	CT	1	AA	0	II	0	TT	0	bb	0	GG	0	MT	1	CC	2	SL	1	0	1	1	9	0	1	0	1	0	1	8	#NULL!	0	0		1	0	0	0
062 SON	0	0	0	0	940	28.29	AA	0	TT	2	TT	0	CT	1	AT	1	ID	1	TT	0	bb	0	GT	1	MT	1	AA	0	SL	1	1	1	1	#NULL!	0	0	0	1	0	3	#NULL!	#NULL!	0	0		1	0	0	0
063 SON	1	1	1	0	880	24.86	AA	0	CT	1	CT	1	CT	1	AA	0	II	0	TC	1	bb	0	GT	1	MT	1	AC	1	SL	1	0	#NULL!	1	#NULL!	0	1	0	1	0	2	#NULL!	#NULL!	0	0		2	1	1	1
064 SON	0	0	0	0	1020	28	AA	0	TT	2	TT	0	CC	0	AT	1	ID	1	TT	0	bb	0	GG	0	TT	2	AA	0	SL	1	1	0	0	8	0	1	0	1	0	0	8	#NULL!	0	0		1	0	0	0
065 SON	0	0	0	0	980	27.29	AA	0	CC	0	CC	2	CC	0	TT	2	DD	2	TT	0	bb	0	GT	1	MT	1	AC	1	SL	1	0	1	1	8	0	1	0	1	0	1	8	#NULL!	0	0		1	0	0	0
066 SON	1	1	1	1	550	22.86	AA	0	CT	1	TT	0	CC	0	TT	2	DD	2	CC	2	bb	0	GT	1	TT	2	AA	0	LL	0	0	0	#NULL!	6	0	1	1	1	1	0	2	#NULL!	1	1	e	2	1	1	1
067 SON	0	0	1	0	800	24.86	AA	0	CC	0	CC	2	CC	0	AA	0	II	0	CC	2	bb	0	GT	1	MM	0	AC	1	LL	0	0	0	0	8	0	1	1	1	0	0	7	#NULL!	0	0	s	2	1	0	0
068 SON	0	0	1	0	820	25.86	AA	0	CT	1	CT	1	CC	0	AT	1	DD	2	TT	0	bb	0	GG	0	TT	2	AA	0	LL	0	1	0	0	7	0	1	0	1	0	0	3	#NULL!	0	0		2	0	1	0
069 SON	0	0	0	0	1150	28.57	AT	1	CT	1	CT	1	CT	1	AA	0	II	0	TT	0	bb	0	GG	0	TT	2	AA	0	SL	1	0	1	0	9	0	1	1	1	0	1	8	#NULL!	0	0	e	1	0	0	0
070 SON	0	0	1	1	750	25	AA	0	TT	2	CC	2	CC	0	AT	1	DD	2	TC	1	bb	0	GG	0	MT	1	AA	0	LL	0	1	1	1	7	0	1	0	1	0	2	7	#NULL!	1	1		2	1	0	1
071 SON	0	0	0	0	1240	28.86	AA	0	CC	0	CT	1	CC	0	AT	1	DD	2	CC	2	bb	0	GT	1	MT	1	AC	1	SL	1	0	1	1	#NULL!	0	1	0	1	0	1	#NULL!	#NULL!	0	0		1	0	0	0
072 SON	0	0	0	0	1100	28.6	AA	0	CC	0	CT	1	CC	0	AT	1	DD	2	CC	2	ab	1	GT	1	MT	1	AC	1	SS	2	0	1	1	#NULL!	0	1	0	1	0	1	#NULL!	#NULL!	0	0		1	0	0	0
073 SON	0	0	1	0	880	26.43	AA	0	CT	1	CT	1	CT	1	AA	0	II	0	TT	0	bb	0	GT	1	MT	1	AC	1	SL	1	0	1	1	7	0	1	1	1	0	0	4	#NULL!	1	0	s	2	1	0	1
074 SON	0	0	0	0	1150	28	AA	0	CT	1	CT	1	CC	0	AA	0	ID	1	TC	1	ab	1	GT	1	MT	1	AC	1	SL	1	0	0	1	8	0	1	0	0	0	0	7	#NULL!	0	0		0	0	0	0
075 SON	0	0	0	0	1050	26.29	AA	0	TT	2	TT	0	CC	0	AA	0	DD	2	TC	1	ab	1	GT	1	MM	0	AC	1	LL	0	0	0	1	8	1	0	0	1	0	1	6	#NULL!	0	0		2	0	0	1
076 SON	0	0	1	1	700	25.86	AA	0	CC	0	CC	2	CC	0	AA	0	II	0	TC	1	bb	0	TT	2	MT	1	AA	0	SL	1	1	0	1	8	0	1	1	1	0	#NULL!	6	#NULL!	0	1	s	1	1	0	0
077 SON	0	0	1	0	835	27	AT	1	CT	1	CT	1	CC	0	TT	2	DD	2	TT	0	bb	0	GG	0	TT	2	AC	1	SL	1	0	1	1	8	0	#NULL!	0	1	0	3	7	#NULL!	0	0		1	1	0	0
078 SON	0	0	1	1	750	27.71	TT	2	CC	0	CC	2	CC	0	AA	0	II	0	CC	2	bb	0	GT	1	MT	1	AC	1	LL	0	0	1	1	8	0	1	0	1	0	3	4	#NULL!	0	0		2	1	0	1
079 SON	0	0	0	0	1200	26.71	AT	1	CC	0	CC	2	CC	0	AT	1	DD	2	CC	2	aa	2	GG	0	MT	1	AA	0	LL	0	1	1	1	9	0	1	0	1	0	0	9	#NULL!	0	0		1	0	0	1
080 SON	0	1	1	0	620	25.86	AA	0	CT	1	TT	0	CC	0	TT	2	ID	1	TC	1	ab	1	GG	0	MM	0	AA	0	SL	1	1	1	1	8	0	1	1	1	0	0	4	#NULL!	0	0	s	2	1	1	1
081 SON	0	0	0	0	820	27.71	AA	0	CC	0	CC	2	CT	1	AT	1	ID	1	TC	1	bb	0	TT	2	TT	2	CC	2	SL	1	0	0	1	8	0	1	0	1	0	0	7	#NULL!	0	0		1	0	0	0
082 SON	0	0	1	1	1210	28.29	AA	0	CT	1	TT	0	CT	1	AT	1	ID	1	CC	2	bb	0	TT	2	TT	2	CC	2	LL	0	0	1	1	7	0	1	1	1	0	0	5	#NULL!	0	0	s	2	1	0	0
083 SON	1	0	1	1	900	26.14	AA	0	CC	0	CT	1	CC	0	AT	1	DD	2	CC	2	bb	0	TT	2	MM	0	AA	0	LL	0	1	0	0	7	0	1	1	1	1	0	2	#NULL!	1	0	s	2	1	1	1
084 SON	0	0	1	0	690	27	AA	0	CT	1	CT	1	CC	0	AA	0	II	0	TT	0	bb	0	GG	0	TT	2	AA	0	SL	1	1	1	0	#NULL!	0	0	0	1	0	3	#NULL!	#NULL!	0	0		1	0	1	1
085 SON	0	0	0	0	860	27	AT	1	CC	0	CC	2	CC	0	TT	2	DD	2	TC	1	bb	0	GT	1	MM	0	AA	0	LL	0	1	0	0	8	0	0	0	1	0	0	7	#NULL!	0	0		1	0	0	0
086 SON	0	0	0	0	1060	27.71	AA	0	CC	0	CC	2	CC	0	AT	1	ID	1	TC	1	bb	0	GT	1	MT	1	AA	0	SL	1	1	0	1	9	0	0	0	0	0	0	7	#NULL!	0	0		0	0	0	0
087 SON	0	0	1	1	490	26.57	AA	0	CT	1	CT	1	CC	0	AT	1	ID	1	CC	2	ab	1	GT	1	MT	1	AA	0	SL	1	0	1	1	7	0	1	0	1	0	3	5	#NULL!	1	0		1	0	1	0
088 SON	0	0	0	0	980	26.86	AA	0	TT	2	TT	0	CC	0	TT	2	DD	2	TT	0	ab	1	GG	0	MM	0	AA	0	SL	1	1	1	1	9	0	0	0	0	0	0	8	#NULL!	0	0		0	0	0	0
089 SON	0	0	1	0	820	26.14	TT	2	CC	0	CC	2	CC	0	AA	0	DD	2	TC	1	bb	0	GT	1	MM	0	AC	1	SL	1	1	1	1	7	0	1	0	1	0	1	3	#NULL!	0	0		1	0	1	1
090 SON	0	0	0	0	820	29.57	AA	0	CT	1	CT	1	CT	1	AT	1	DD	2	TT	0	bb	0	GG	0	MT	1	AC	1	SL	1	0	1	1	9	0	1	0	1	0	3	9	#NULL!	0	0		1	0	0	0
091 SON	1	0	1	1	770	26.43	AA	0	CT	1	CT	1	CC	0	AT	1	DD	2	TC	1	bb	0	GT	1	MT	1	AA	0	SL	1	1	1	0	8	0	1	1	1	1	0	7	#NULL!	1	1	e	2	1	1	1
092 SON	1	0	0	0	1370	28.86	AA	0	CC	0	CC	2	CC	0	TT	2	ID	1	TT	0	bb	0	TT	2	TT	2	AA	0	SS	2	0	0	1	8	1	1	0	0	0	0	7	#NULL!	0	0		0	0	0	0
093 SON	0	0	0	0	890	28.43	AA	0	CT	1	TT	0	CC	0	AT	1	ID	1	TC	1	bb	0	GT	1	MT	1	AA	0	SS	2	0	1	1	9	0	1	0	1	0	1	8	#NULL!	0	0		1	0	0	1
094 SON	1	0	1	1	730	23.71	AA	0	CT	1	CT	1	CT	1	AT	1	ID	1	TC	1	ab	1	GG	0	MT	1	AA	0	LL	0	1	1	1	7	0	1	1	1	0	0	3	#NULL!	0	0	se	2	1	0	1
095 SON	0	0	0	0	1330	28.86	AA	0	CC	0	CC	2	CC	0	TT	2	DD	2	TC	1	bb	0	GT	1	MT	1	AC	1	LL	0	0	0	1	8	0	1	0	1	0	0	8	#NULL!	0	0		1	0	0	0
096 SON	0	0	1	0	720	25.43	AA	0	TT	2	TT	0	CC	0	AT	1	ID	1	TT	0	bb	0	GG	0	MM	0	AC	1	SL	1	1	0	0	8	0	1	1	1	0	0	3	#NULL!	1	0	s	2	0	1	0
097 SON	0	0	0	0	1070	28.14	AA	0	TT	2	TT	0	CC	0	TT	2	DD	2	CC	2	bb	0	TT	2	MT	1	AA	0	LL	0	0	1	0	9	0	1	0	0	0	0	9	#NULL!	0	0		0	0	0	0
098 SON	1	0	0	0	1120	28.14	AA	0	CT	1	CT	1	CC	0	AT	1	ID	1	TC	1	bb	0	GT	1	TT	2	AA	0	LL	0	0	1	0	8	0	1	0	1	0	0	8	#NULL!	0	0		1	0	0	0
099 SON	0	0	0	0	810	28	AA	0	CT	1	CT	1	CC	0	AA	0	ID	1	TT	0	bb	0	GG	0	MT	1	AA	0	LL	0	0	1	1	9	0	1	0	1	0	3	8	#NULL!	0	0		2	0	0	0
100 SON	0	0	0	0	910	27.57	AA	0	CT	1	CT	1	CT	1	AA	0	II	0	TC	1	bb	0	GT	1	MT	1	AC	1	LL	0	0	1	1	9	0	1	0	1	0	0	9	#NULL!	0	0		1	0	0	1
101 SON	1	0	1	0	720	24.71	AA	0	CC	0	CT	1	CC	0	AA	0	II	0	CC	2	bb	0	TT	2	MM	0	AA	0	LL	0	1	0	1	8	0	1	1	1	1	0	4	#NULL!	0	0	e	1	1	0	1
102 SON	0	0	0	0	730	26	AT	1	CT	1	CT	1	CC	0	AA	0	II	0	TT	0	bb	0	GG	0	TT	2	AA	0	SL	1	1	0	0	8	0	1	0	0	0	0	8	#NULL!	0	0		0	0	0	0
103 SON	0	0	0	1	710	27.43	AA	0	CC	0	CC	2	CC	0	AT	1	ID	1	TC	1	bb	0	GT	1	MT	1	AA	0	LL	0	0	1	1	9	0	1	0	1	0	3	8	#NULL!	0	0		1	0	0	1
104 SON	1	0	0	0	1130	28.71	AA	0	CT	1	TT	0	CC	0	TT	2	DD	2	CC	2	bb	0	TT	2	MM	0	AA	0	SL	1	1	0	1	#NULL!	0	0	0	1	0	1	#NULL!	#NULL!	0	0		1	0	0	0
105 SON	0	0	1	1	600	23.29	AT	1	CT	1	CT	1	CC	0	AT	1	ID	1	TT	0	bb	0	GG	0	MT	1	AA	0	SL	1	1	0	1	6	0	1	1	1	0	1	2	#NULL!	1	0	c	2	1	1	#NULL!
106 SON	0	0	1	1	1050	26.86	AA	0	TT	2	TT	0	CC	0	AA	0	II	0	TT	0	bb	0	GG	0	MT	1	AA	0	SL	1	1	1	1	8	0	1	1	1	0	1	4	#NULL!	0	0	s	2	1	0	1
107 SON	0	0	0	0	1150	28.86	AA	0	CT	1	CT	1	CT	1	AA	0	DD	2	TC	1	ab	1	GG	0	MM	0	AC	1	LL	0	1	1	1	8	0	1	0	1	0	3	7	#NULL!	0	0		1	0	0	0
108 SON	0	0	0	0	700	28.86	AA	0	CT	1	CT	1	CC	0	AT	1	ID	1	TC	1	ab	1	GG	0	TT	2	AA	0	SL	1	0	1	1	8	0	1	0	1	0	3	7	#NULL!	0	0		1	0	0	1
109 SON	0	1	1	1	700	24.86	AA	0	CT	1	TT	0	CC	0	AT	1	DD	2	TC	1	bb	0	GT	1	MT	1	AA	0	SL	1	0	0	0	8	0	1	1	1	0	0	3	#NULL!	1	1	s	2	0	1	1
110 SON	0	0	0	0	770	27.57	AA	0	CT	1	TT	0	CC	0	AA	0	ID	1	TC	1	bb	0	GT	1	MT	1	AA	0	SL	1	1	1	0	9	0	1	0	1	0	3	8	#NULL!	0	0		1	0	0	0
111 SON	0	0	1	1	1050	27.44	AT	1	CT	1	CT	1	CC	0	AT	1	ID	1	TT	0	bb	0	GG	0	MT	1	AC	1	SL	1	0	0	1	#NULL!	0	0	0	1	0	0	#NULL!	#NULL!	0	0		1	0	1	0
112 SON	0	0	0	0	1110	28.46	AA	0	CC	0	CT	1	CT	1	AT	1	ID	1	TC	1	bb	0	GT	1	MT	1	AA	0	SL	1	0	1	1	9	0	1	0	1	0	1	9	#NULL!	0	0		1	0	0	0
113 SON	0	0	0	0	1120	27.86	AA	0	TT	2	TT	0	CC	0	AA	0	DD	2	CC	2	aa	2	GG	0	MM	0	AA	0	SL	1	1	1	0	8	0	0	0	0	0	0	6	#NULL!	0	0		0	0	0	0
114 SON	0	0	0	0	1100	28	AA	0	CT	1	CT	1	CC	0	AA	0	ID	1	TC	1	bb	0	GT	1	TT	2	AC	1	LL	0	0	0	0	8	0	0	0	0	0	0	8	#NULL!	0	0		0	0	0	0
115 SON	0	0	1	0	720	28.71	AA	0	CT	1	CT	1	CC	0	AT	1	DD	2	CC	2	ab	1	GT	1	MM	0	AC	1	LL	0	1	1	0	6	0	1	0	1	0	3	1	#NULL!	0	0		2	1	0	1
116 SON	1	0	1	0	730	27.71	AA	0	TT	2	TT	0	CC	0	AA	0	ID	1	TC	1	ab	1	GG	0	MT	1	AA	0	SL	1	1	1	0	8	0	1	0	1	0	0	4	#NULL!	1	0		2	1	0	1
117 SON	0	0	0	1	800	25.43	AT	1	CT	1	CT	1	CC	0	AT	1	DD	2	TC	1	bb	0	GG	0	MT	1	AA	0	SL	1	1	1	1	8	0	1	0	1	0	0	5	#NULL!	0	0		2	0	0	1
118 SON	0	0	0	0	700	27.1	AA	0	CT	1	CT	1	CC	0	AA	0	ID	1	TT	0	bb	0	GG	0	TT	2	AA	0	SL	1	0	1	1	8	0	1	1	1	0	1	6	#NULL!	0	0	s	1	0	0	0
119 SON	0	0	1	1	1050	27.86	AA	0	CC	0	CT	1	CT	1	AT	1	ID	1	TT	0	ab	1	GG	0	MT	1	AA	0	LL	0	1	1	1	5	0	1	0	1	0	0	3	#NULL!	0	0		2	1	0	1
120 SON	0	0	1	0	690	28.43	AA	0	CC	0	CC	2	CT	1	TT	2	DD	2	TC	1	bb	0	GT	1	MT	1	AA	0	SL	1	1	1	1	9	0	1	0	1	1	3	8	#NULL!	1	0		2	1	0	1
121 SON	0	0	0	0	590	28.43	AA	0	CT	1	CT	1	CC	0	AT	1	ID	1	TC	1	bb	0	GT	1	TT	2	AA	0	SL	1	1	1	1	9	0	0	0	1	0	3	7	#NULL!	0	0		1	0	0	0
122 SON	0	0	1	0	980	27.71	AA	0	CC	0	CC	2	CC	0	AT	1	ID	1	TT	0	bb	0	GG	0	MT	1	CC	2	LL	0	1	0	0	8	0	0	0	1	0	3	7	#NULL!	0	0		1	1	0	0
123 SON	0	0	0	0	1000	28.86	AA	0	CT	1	CT	1	CT	1	AA	0	DD	2	TC	1	ab	1	GG	0	MM	0	AC	1	LL	0	1	1	1	8	0	1	0	1	0	3	6	#NULL!	0	0		2	0	0	0
124 SON	1	1	1	1	580	23	AA	0	TT	2	TT	0	CC	0	AA	0	DD	2	CC	2	ab	1	GT	1	TT	2	AA	0	SL	1	1	0	0	7	0	1	1	1	0	0	5	#NULL!	1	0	s	2	1	0	1
125 SON	0	0	0	0	1100	28	AA	0	CC	0	CC	2	CC	0	AT	1	ID	1	TT	0	bb	0	GG	0	MT	1	AC	1	LL	0	0	1	1	9	0	0	0	1	0	3	8	#NULL!	0	0		2	0	0	1
126 SON	0	0	1	1	890	27.1	TT	2	CC	0	CT	1	CC	0	AT	1	ID	1	TC	1	bb	0	GT	1	MM	0	AA	0	SS	2	0	1	1	8	0	1	0	1	0	3	7	#NULL!	0	0		2	1	0	1
127 SON	0	0	1	1	1230	28.43	AA	0	CT	1	CC	2	CC	0	TT	2	DD	2	TT	0	bb	0	GG	0	MT	1	AA	0	LL	0	1	1	1	8	0	1	0	1	1	0	7	#NULL!	1	0		2	1	0	1
128 SON	1	0	0	0	900	26	AA	0	CC	0	CT	1	CC	0	AA	0	DD	2	CC	2	aa	2	GG	0	MT	1	AC	1	LL	0	1	0	1	9	0	1	0	1	0	0	7	#NULL!	0	0		1	0	0	0
129 SON	0	0	1	0	1290	28.86	AA	0	CC	0	CT	1	CC	0	AA	0	II	0	TC	1	ab	1	GG	0	MT	1	CC	2	LL	0	1	1	1	9	0	1	0	1	1	3	9	#NULL!	0	0		2	1	0	1
130 SON	1	0	1	0	920	26.86	AA	0	TT	2	CC	2	CT	1	AT	1	ID	1	TT	0	bb	0	GG	0	TT	2	AA	0	LL	0	0	0	0	8	0	1	1	1	0	0	4	#NULL!	1	1	k	2	1	1	1
131 SON	0	0	0	0	1380	28	AA	0	CT	1	TT	0	CC	0	AA	0	II	0	CC	2	ab	1	GG	0	TT	2	AA	0	SL	1	0	1	1	8	0	1	0	0	0	1	7	#NULL!	0	0		0	0	0	0
132 SON	1	1	1	0	460	26.57	AT	1	CC	0	CC	2	CC	0	AA	0	II	0	TT	0	bb	0	GT	1	TT	2	CC	2	SL	1	1	1	1	6	0	1	1	1	0	3	3	#NULL!	1	0	s	2	1	1	1
133 SON	0	0	1	1	790	25.29	AA	0	CT	1	TT	0	CT	1	AT	1	II	0	TC	1	aa	2	GT	1	MM	0	AA	0	LL	0	1	0	0	8	0	1	1	1	0	1	6	#NULL!	0	0		2	0	1	1
134 SON	0	0	1	1	870	25	AA	0	TT	2	TT	0	CC	0	AT	1	ID	1	TC	1	bb	0	GG	0	MM	0	AA	0	LL	0	0	0	1	#NULL!	0	1	1	1	0	0	#NULL!	#NULL!	1	1		2	1	0	1
135 SON	0	0	0	0	800	25.71	AA	0	TT	2	TT	0	CC	0	AT	1	II	0	TT	0	bb	0	GG	0	MM	0	AC	1	LL	0	1	0	1	8	0	1	0	1	0	2	7	#NULL!	0	0		1	0	0	0
136 SON	0	0	0	0	800	27.71	AA	0	TT	2	TT	0	CT	1	AT	1	DD	2	TT	0	bb	0	GG	0	MT	1	AA	0	SL	1	1	1	1	9	0	1	1	1	0	3	6	#NULL!	1	0	s	2	0	0	0
137 SON	0	0	0	0	980	28.14	AA	0	TT	2	TT	0	CC	0	AT	1	DD	2	TC	1	bb	0	GT	1	MT	1	AA	0	SL	1	1	1	1	9	0	0	0	0	0	1	7	#NULL!	0	0		0	0	0	0
138 SON	0	0	1	0	1235	27.86	AA	0	CC	0	CC	2	CC	0	AT	1	ID	1	TC	1	ab	1	GT	1	MT	1	AC	1	SS	2	0	1	1	8	0	1	0	1	1	2	6	#NULL!	1	0		2	1	0	1
139 SON	1	0	0	0	940	26.43	AA	0	CC	0	TT	0	CC	0	AA	0	DD	2	TC	1	bb	0	GG	0	TT	2	AC	1	LL	0	1	1	0	7	0	1	0	1	0	0	5	#NULL!	1	0		1	0	0	0
140 SON	1	0	0	0	1210	27.86	AA	0	CC	0	CT	1	CC	0	AT	1	DD	2	TT	0	bb	0	GT	1	MT	1	AA	0	LL	0	0	1	1	9	0	1	0	1	0	3	8	#NULL!	0	0		1	0	0	0
141 SON	0	0	0	1	830	27.86	AT	1	CC	0	TT	0	CC	0	AA	0	ID	1	TC	1	ab	1	TT	2	MM	0	AC	1	SL	1	0	1	1	8	0	1	0	1	0	3	7	#NULL!	0	0		2	0	0	0
142 SON	0	0	0	0	840	26.57	AA	0	TT	2	TT	0	CC	0	AT	1	DD	2	TT	0	bb	0	GT	1	MT	1	AA	0	SL	1	0	1	0	8	0	1	0	1	0	0	7	#NULL!	0	0		1	0	0	0
143 SON	1	0	0	0	920	26.53	AA	0	CT	1	CT	1	CT	1	AT	1	DD	2	TC	1	bb	0	GT	1	MT	1	AA	0	SL	1	0	1	1	8	0	1	0	1	0	0	7	#NULL!	1	0		2	0	0	1
144 SON	0	1	1	1	610	25.29	AA	0	CT	1	CT	1	CT	1	AT	1	DD	2	CC	2	bb	0	GT	1	MT	1	AC	1	LL	0	0	1	1	7	0	1	0	1	1	0	4	#NULL!	0	0		2	1	1	1
145 SON	0	0	0	0	895	27.86	AT	1	CT	1	CT	1	CC	0	AA	0	ID	1	CC	2	ab	1	GT	1	MT	1	CC	2	SL	1	1	1	1	8	0	1	0	1	0	3	7	#NULL!	0	0		1	0	0	0
146 SON	0	1	1	1	640	25	AT	1	CT	1	CT	1	CC	0	AT	1	DD	2	TC	1	bb	0	GT	1	MM	0	AA	0	SS	2	0	1	0	7	0	1	1	1	0	0	2	#NULL!	1	0	s	2	1	0	0
147 SON	0	0	1	0	780	24.43	AA	0	CT	1	CT	1	CC	0	AA	0	ID	1	TT	0	bb	0	GG	0	MT	1	AC	1	SL	1	1	0	0	7	0	1	0	1	0	0	6	#NULL!	0	0		2	1	1	1
148 SON	0	0	1	0	1030	26.57	AA	0	TT	2	TT	0	CC	0	AT	1	DD	2	TT	0	bb	0	GT	1	MT	1	AA	0	SL	1	0	1	0	7	0	1	0	1	0	0	4	#NULL!	0	0		1	1	0	0
149 SON	0	0	0	0	1500	29.28	AA	0	CT	1	TT	0	CC	0	AT	1	ID	1	TC	1	bb	0	GG	0	MM	0	AA	0	SL	1	0	1	1	9	0	0	0	1	0	0	8	#NULL!	0	0		1	0	0	0
150 SON	1	0	0	0	1210	28.86	AA	0	CC	0	CC	2	CC	0	AT	1	ID	1	TC	1	bb	0	GT	1	MT	1	AA	0	LL	0	0	1	1	9	1	0	0	1	0	1	8	#NULL!	0	0		1	0	0	0
151 SON	1	0	0	0	1230	28	AT	1	CC	0	CC	2	CC	0	AT	1	ID	1	TT	0	bb	0	GG	0	MT	1	AA	0	SL	1	1	0	0	8	0	1	0	1	0	0	6	#NULL!	0	0		1	0	0	0
152 SON	0	0	1	0	760	28.43	AA	0	CT	1	TT	0	CT	1	TT	2	DD	2	TC	1	bb	0	GG	0	MM	0	AC	1	SL	1	0	1	0	8	0	1	1	1	0	3	5	#NULL!	0	1		1	0	1	0
153 SON	0	0	1	1	870	29.6	AA	0	CT	1	CT	1	CC	0	AT	1	ID	1	TC	1	ab	1	GG	0	MT	1	AA	0	LL	0	1	1	1	8	0	1	0	1	1	#NULL!	#NULL!	#NULL!	#NULL!	#NULL!		#NULL!	#NULL!	#NULL!	#NULL!
154 SON	0	1	1	0	754	24.7	AA	0	TT	2	TT	0	CC	0	AA	0	II	0	TT	0	bb	0	GG	0	MT	1	AA	0	SL	1	0	0	1	6	0	1	1	1	1	#NULL!	#NULL!	#NULL!	#NULL!	#NULL!		#NULL!	#NULL!	#NULL!	#NULL!
155 SON	0	0	0	0	1055	28.3	AA	0	CC	0	CT	1	CT	1	AT	1	ID	1	TC	1	ab	1	GG	0	TT	2	AC	1	SL	1	0	1	0	8	0	1	0	1	0	#NULL!	#NULL!	#NULL!	#NULL!	#NULL!		#NULL!	#NULL!	#NULL!	#NULL!
156 SON	0	0	0	0	880	27	AA	0	CT	1	TT	0	CC	0	AT	1	ID	1	TT	0	ab	1	GG	0	MT	1	AC	1	LL	0	0	1	0	8	0	1	0	1	0	#NULL!	#NULL!	#NULL!	#NULL!	#NULL!		#NULL!	#NULL!	#NULL!	#NULL!
157 SON	1	0	1	0	620	23.7	AA	0	CT	1	CT	1	CC	0	TT	2	DD	2	TC	1	bb	0	GT	1	MT	1	AA	0	LL	0	0	0	0	7	0	1	1	1	1	#NULL!	#NULL!	#NULL!	#NULL!	#NULL!		#NULL!	#NULL!	#NULL!	#NULL!
158 SON	0	0	1	0	860	27.4	AT	1	CC	0	CC	2	CT	1	AT	1	ID	1	CC	2	bb	0	TT	2	MT	1	AA	0	SS	2	1	1	0	7	0	1	0	1	1	#NULL!	#NULL!	#NULL!	#NULL!	#NULL!		#NULL!	#NULL!	#NULL!	#NULL!
159 SON	0	0	1	0	542	24	AA	0	CC	0	CT	1	CT	1	AA	0	II	0	TT	0	bb	0	GG	0	TT	2	AA	0	SL	1	1	0	1	8	0	1	0	1	1	#NULL!	#NULL!	#NULL!	#NULL!	#NULL!		#NULL!	#NULL!	#NULL!	#NULL!
160 SON	0	0	0	0	1180	29	AT	1	CT	1	CT	1	CT	1	AA	0	II	0	TC	1	bb	0	GT	1	MT	1	AC	1	SL	1	0	0	1	9	0	1	0	0	0	#NULL!	#NULL!	#NULL!	#NULL!	#NULL!		#NULL!	#NULL!	#NULL!	#NULL!
161 SON	0	0	0	0	1220	29.1	AA	0	CT	1	CT	1	CC	0	AA	0	II	0	TC	1	bb	0	GT	1	MM	0	AA	0	SL	1	1	1	1	9	0	1	0	0	0	#NULL!	#NULL!	#NULL!	#NULL!	#NULL!		#NULL!	#NULL!	#NULL!	#NULL!
162 SON	0	0	1	0	1230	29.1	AT	1	CT	1	CT	1	CT	1	AA	0	II	0	TT	0	bb	0	GG	0	MT	1	AA	0	LL	0	1	1	1	8	0	1	0	1	0	#NULL!	#NULL!	#NULL!	#NULL!	#NULL!		#NULL!	#NULL!	#NULL!	#NULL!
163 SON	1	1	1	1	574	24	AA	0	CT	1	CT	1	CC	0	AA	0	II	0	TT	0	bb	0	GG	0	MT	1	AA	0	SL	1	0	0	1	7	0	1	0	1	0	#NULL!	#NULL!	#NULL!	#NULL!	#NULL!		#NULL!	#NULL!	#NULL!	#NULL!
164 SON	1	0	0	0	715	30	AA	0	TT	2	TT	0	CC	0	AA	0	ID	1	CC	2	aa	2	GG	0	MT	1	AC	1	SL	1	1	1	0	8	0	0	0	0	0	#NULL!	#NULL!	#NULL!	#NULL!	#NULL!		#NULL!	#NULL!	#NULL!	#NULL!
165 SON	0	0	1	0	900	25.9	AT	1	CC	0	TT	0	CT	1	TT	2	DD	2	TT	0	bb	0	GG	0	TT	2	AA	0	SL	1	0	1	0	8	0	1	0	1	0	#NULL!	#NULL!	#NULL!	#NULL!	#NULL!		#NULL!	#NULL!	#NULL!	#NULL!
166 SON	0	0	0	0	1420	29.6	AA	0	CT	1	CT	1	CC	0	AA	0	ID	1	TC	1	bb	0	GT	1	MT	1	CC	2	SL	1	0	1	1	9	0	0	0	0	0	#NULL!	#NULL!	#NULL!	#NULL!	#NULL!		#NULL!	#NULL!	#NULL!	#NULL!
167 SON	1	0	0	0	970	27.6	AT	1	CT	1	CT	1	TT	2	AA	0	ID	1	TT	0	ab	1	GG	0	TT	2	AA	0	SS	2	1	1	1	7	0	0	0	1	0	#NULL!	#NULL!	#NULL!	#NULL!	#NULL!		#NULL!	#NULL!	#NULL!	#NULL!
168 SON	0	0	0	0	1330	29.4	AA	0	CT	1	CT	1	CC	0	AA	0	ID	1	TT	0	bb	0	GG	0	MM	0	AA	0	SL	1	1	1	1	9	0	1	0	1	0	#NULL!	#NULL!	#NULL!	#NULL!	#NULL!		#NULL!	#NULL!	#NULL!	#NULL!
169 SON	1	0	1	0	550	24.6	AT	1	CT	1	CT	1	TT	2	AA	0	DD	2	TT	0	ab	1	GG	0	TT	2	AA	0	SL	1	0	0	1	7	0	1	1	1	0	#NULL!	#NULL!	#NULL!	#NULL!	#NULL!		#NULL!	#NULL!	#NULL!	#NULL!
170 SON	0	0	1	0	872	25.1	AT	1	CC	0	CC	2	CT	1	AT	1	ID	1	TC	1	bb	0	GT	1	MT	1	AA	0	SL	1	0	1	1	8	0	1	0	1	0	#NULL!	#NULL!	#NULL!	#NULL!	#NULL!		#NULL!	#NULL!	#NULL!	#NULL!
171 SON	1	1	1	0	716	24.1	AA	0	CT	1	CT	1	CT	1	AT	1	ID	1	TT	0	bb	0	GT	1	TT	2	AC	1	SL	1	1	0	1	7	0	1	0	1	0	#NULL!	#NULL!	#NULL!	#NULL!	#NULL!		#NULL!	#NULL!	#NULL!	#NULL!
172 SON	0	1	1	1	500	23.3	AA	0	CT	1	CT	1	CC	0	AT	1	DD	2	CC	2	ab	1	GT	1	MT	1	AA	0	SL	1	1	0	0	7	0	1	1	1	1	#NULL!	#NULL!	#NULL!	#NULL!	#NULL!		#NULL!	#NULL!	#NULL!	#NULL!
173 SON	0	0	1	1	850	29	AA	0	CC	0	CC	2	CC	0	AT	1	II	0	TT	0	bb	0	GG	0	TT	2	AA	0	LL	0	0	1	1	8	0	1	0	1	0	#NULL!	#NULL!	#NULL!	#NULL!	#NULL!		#NULL!	#NULL!	#NULL!	#NULL!
174 SON	0	0	0	0	1150	29.1	AA	0	CT	1	CT	1	CC	0	AA	0	DD	2	TT	0	bb	0	GG	0	TT	2	AA	0	SL	1	1	1	1	7	0	1	0	1	0	#NULL!	#NULL!	#NULL!	#NULL!	#NULL!		#NULL!	#NULL!	#NULL!	#NULL!
175 SON	0	0	1	0	1250	29.1	AA	0	TT	2	TT	0	CC	0	AA	0	DD	2	TT	0	bb	0	GG	0	MT	1	AA	0	SL	1	1	1	1	7	0	1	0	1	0	#NULL!	#NULL!	#NULL!	#NULL!	#NULL!		#NULL!	#NULL!	#NULL!	#NULL!
176 SON	0	1	1	0	720	24.9	AA	0	TT	2	TT	0	CC	0	AA	0	ID	1	TC	1	ab	1	GT	1	MT	1	AA	0	SL	1	1	0	1	7	0	1	1	1	0	#NULL!	#NULL!	#NULL!	#NULL!	#NULL!		#NULL!	#NULL!	#NULL!	#NULL!
177 SON	0	0	0	0	760	27.6	AA	0	CT	1	CC	2	CC	0	AA	0	ID	1	TC	1	bb	0	GG	0	TT	2	AA	0	SS	2	0	0	1	8	0	0	0	0	0	#NULL!	#NULL!	#NULL!	#NULL!	#NULL!		#NULL!	#NULL!	#NULL!	#NULL!
178 SON	1	0	1	0	786	25.3	AA	0	TT	2	TT	0	CC	0	AA	0	II	0	TT	0	bb	0	GG	0	MM	0	AC	1	SS	2	0	0	1	4	0	1	0	1	1	#NULL!	#NULL!	#NULL!	#NULL!	#NULL!		#NULL!	#NULL!	#NULL!	#NULL!
179 SON	1	0	1	0	770	25	AT	1	CC	0	CC	2	CT	1	AT	1	DD	2	TC	1	bb	0	GT	1	MM	0	AC	1	SL	1	0	1	1	7	0	1	1	1	0	#NULL!	#NULL!	#NULL!	#NULL!	#NULL!		#NULL!	#NULL!	#NULL!	#NULL!
180 SON	1	0	1	0	750	27.3	AA	0	CT	1	TT	0	CC	0	AT	1	DD	2	TT	0	bb	0	GG	0	MT	1	AA	0	LL	0	1	1	1	5	0	1	0	1	1	#NULL!	#NULL!	#NULL!	#NULL!	#NULL!		#NULL!	#NULL!	#NULL!	#NULL!
181 SON	0	0	0	0	980	29.4	AA	0	CC	0	CC	2	TT	2	AA	0	ID	1	TC	1	bb	0	GT	1	MM	0	AA	0	LL	0	0	1	1	8	0	1	0	1	0	#NULL!	#NULL!	#NULL!	#NULL!	#NULL!		#NULL!	#NULL!	#NULL!	#NULL!
182 SON	1	0	1	0	1180	27.7	AA	0	CT	1	CT	1	CC	0	AT	1	DD	2	TC	1	bb	0	GT	1	MT	1	AC	1	LL	0	0	1	1	6	1	1	0	1	1	#NULL!	#NULL!	#NULL!	#NULL!	#NULL!		#NULL!	#NULL!	#NULL!	#NULL!
183 SON	0	0	1	0	606	25.1	AA	0	TT	2	TT	0	CC	0	AA	0	ID	1	TT	0	ab	1	GG	0	TT	2	AA	0	LL	0	1	0	1	8	0	1	0	1	1	#NULL!	#NULL!	#NULL!	#NULL!	#NULL!		#NULL!	#NULL!	#NULL!	#NULL!
184 SON	0	0	0	0	1170	27.9	AT	1	CT	1	CT	1	CT	1	AT	1	DD	2	TT	0	bb	0	GG	0	MT	1	AA	0	LL	0	1	1	1	8	0	1	0	1	0	#NULL!	#NULL!	#NULL!	#NULL!	#NULL!		#NULL!	#NULL!	#NULL!	#NULL!
185 SON	1	0	1	0	600	24.3	AT	1	CT	1	CT	1	CC	0	AT	1	ID	1	CC	2	ab	1	GT	1	MT	1	AA	0	SS	2	1	0	0	8	0	1	1	1	0	#NULL!	#NULL!	#NULL!	#NULL!	#NULL!		#NULL!	#NULL!	#NULL!	#NULL!
186 SON	0	0	0	0	960	26.6	AA	0	CT	1	TT	0	CT	1	AA	0	II	0	TT	0	bb	0	GT	1	MM	0	AC	1	LL	0	1	1	1	7	0	1	0	1	0	#NULL!	#NULL!	#NULL!	#NULL!	#NULL!		#NULL!	#NULL!	#NULL!	#NULL!
187 SON	0	1	1	0	790	25.7	AA	0	CC	0	CC	2	CT	1	AT	1	ID	1	TC	1	bb	0	TT	2	MM	0	AC	1	LL	0	1	0	1	6	1	1	1	1	1	#NULL!	#NULL!	#NULL!	#NULL!	#NULL!		#NULL!	#NULL!	#NULL!	#NULL!
188 SON	0	0	1	1	1340	28.7	AA	0	TT	2	TT	0	CC	0	AT	1	ID	1	TT	0	bb	0	GT	1	MT	1	AC	1	LL	0	1	1	1	8	0	1	0	1	1	#NULL!	#NULL!	#NULL!	#NULL!	#NULL!		#NULL!	#NULL!	#NULL!	#NULL!
189 SON	0	0	0	0	1060	27.6	AT	1	CT	1	CT	1	CC	0	AT	1	DD	2	TT	0	bb	0	GT	1	TT	2	AC	1	LL	0	1	0	1	8	0	1	0	0	0	#NULL!	#NULL!	#NULL!	#NULL!	#NULL!		#NULL!	#NULL!	#NULL!	#NULL!
190 SON	1	0	1	1	670	25.1	AA	0	TT	2	TT	0	CC	0	AA	0	ID	1	TT	0	ab	1	GG	0	TT	2	AA	0	LL	0	0	0	1	9	0	1	0	1	1	#NULL!	#NULL!	#NULL!	#NULL!	#NULL!		#NULL!	#NULL!	#NULL!	#NULL!
191 SON	0	0	1	0	730	26.4	AA	0	CT	1	CT	1	CT	1	AT	1	ID	1	TC	1	ab	1	GT	1	MT	1	CC	2	SL	1	1	1	1	7	0	1	0	1	0	#NULL!	#NULL!	#NULL!	#NULL!	#NULL!		#NULL!	#NULL!	#NULL!	#NULL!
192 SON	0	0	0	0	1025	29.3	AA	0	TT	2	CC	2	CT	1	AA	0	DD	2	CC	2	bb	0	TT	2	MT	1	AA	0	SL	1	1	1	1	9	0	1	0	1	0	#NULL!	#NULL!	#NULL!	#NULL!	#NULL!		#NULL!	#NULL!	#NULL!	#NULL!
193 SON	0	0	0	0	950	29.3	AA	0	CT	1	CT	1	CT	1	AA	0	ID	1	TC	1	bb	0	TT	2	MM	0	AA	0	LL	0	1	1	1	8	0	1	0	1	0	#NULL!	#NULL!	#NULL!	#NULL!	#NULL!		#NULL!	#NULL!	#NULL!	#NULL!
194 SON	1	0	1	0	590	22.7	AA	0	TT	2	TT	0	CC	0	TT	2	DD	2	TC	1	bb	0	GT	1	MT	1	AA	0	LL	0	1	0	0	9	0	1	0	1	1	#NULL!	#NULL!	#NULL!	#NULL!	#NULL!		#NULL!	#NULL!	#NULL!	#NULL!
195 SON	0	0	1	0	974	27.1	AA	0	CC	0	TT	0	CC	0	AT	1	II	0	TT	0	bb	0	GG	0	MT	1	AC	1	SL	1	1	0	1	8	0	1	0	1	1	#NULL!	#NULL!	#NULL!	#NULL!	#NULL!		#NULL!	#NULL!	#NULL!	#NULL!
196 SON	0	0	0	0	835	26.1	AA	0	CT	1	CT	1	CT	1	TT	2	DD	2	CC	2	bb	0	GT	1	TT	2	AA	0	LL	0	0	1	1	8	0	1	0	1	0	#NULL!	#NULL!	#NULL!	#NULL!	#NULL!		#NULL!	#NULL!	#NULL!	#NULL!
197 SON	1	0	1	0	740	25.7	AA	0	CT	1	CT	1	CT	1	TT	2	DD	2	TC	1	bb	0	GT	1	TT	2	AC	1	LL	0	1	0	0	8	0	1	1	1	0	#NULL!	#NULL!	#NULL!	#NULL!	#NULL!		#NULL!	#NULL!	#NULL!	#NULL!
198 SON	0	0	1	0	650	29.7	AA	0	TT	2	TT	0	CC	0	AT	1	DD	2	TC	1	bb	0	GG	0	MT	1	CC	2	SS	2	0	1	1	7	0	0	1	1	0	#NULL!	#NULL!	#NULL!	#NULL!	#NULL!		#NULL!	#NULL!	#NULL!	#NULL!
199 SON	0	0	1	0	830	27.7	AT	1	CC	0	CC	2	CC	0	AT	1	ID	1	TC	1	ab	1	GG	0	MM	0	AC	1	SL	1	1	1	1	8	0	1	0	1	0	#NULL!	#NULL!	#NULL!	#NULL!	#NULL!		#NULL!	#NULL!	#NULL!	#NULL!
200 SON	1	0	0	0	1180	29.1	AA	0	CC	0	CT	1	CC	0	AT	1	DD	2	TC	1	ab	1	GG	0	MM	0	AA	0	SS	2	1	0	1	9	0	1	0	1	0	#NULL!	#NULL!	#NULL!	#NULL!	#NULL!		#NULL!	#NULL!	#NULL!	#NULL!
201 SON	0	0	1	0	780	28.6	AA	0	CC	0	CC	2	CC	0	AT	1	DD	2	CC	2	ab	1	GG	0	MT	1	AC	1	LL	0	0	1	1	8	0	1	0	1	0	#NULL!	#NULL!	#NULL!	#NULL!	#NULL!		#NULL!	#NULL!	#NULL!	#NULL!
202 SON	1	0	1	0	590	24.3	AA	0	CT	1	CT	1	CC	0	AT	1	ID	1	TT	0	bb	0	GG	0	MT	1	AC	1	SL	1	0	0	0	7	0	0	0	1	0	#NULL!	#NULL!	#NULL!	#NULL!	#NULL!		#NULL!	#NULL!	#NULL!	#NULL!
203 SON	0	0	1	0	610	24.7	AA	0	CT	1	CT	1	CC	0	AT	1	ID	1	TC	1	bb	0	GT	1	TT	2	AC	1	SL	1	1	0	1	8	0	0	1	1	0	#NULL!	#NULL!	#NULL!	#NULL!	#NULL!		#NULL!	#NULL!	#NULL!	#NULL!
204 SON	0	0	1	0	1220	29	AA	0	CT	1	CT	1	CT	1	AT	1	ID	1	TT	0	ab	1	GG	0	MM	0	AC	1	LL	0	0	1	1	6	0	0	0	0	0	#NULL!	#NULL!	#NULL!	#NULL!	#NULL!		#NULL!	#NULL!	#NULL!	#NULL!
205 SON	0	1	0	0	520	23.6	AA	0	CT	1	CT	1	CC	0	AT	1	ID	1	TT	0	bb	0	GT	1	MT	1	AA	0	SL	1	1	0	0	7	0	1	1	1	0	#NULL!	#NULL!	#NULL!	#NULL!	#NULL!		#NULL!	#NULL!	#NULL!	#NULL!
206 SON	0	0	1	0	580	23.7	AA	0	CT	1	CT	1	CC	0	AA	0	ID	1	TT	0	bb	0	GG	0	MT	1	AC	1	SS	2	1	0	1	6	0	1	1	1	0	#NULL!	#NULL!	#NULL!	#NULL!	#NULL!		#NULL!	#NULL!	#NULL!	#NULL!
207 SON	1	0	1	0	700	26	AA	0	CT	1	TT	0	CC	0	AT	1	ID	1	CC	2	ab	1	GT	1	MT	1	AC	1	LL	0	1	1	0	6	0	1	0	1	0	#NULL!	#NULL!	#NULL!	#NULL!	#NULL!		#NULL!	#NULL!	#NULL!	#NULL!
208 SON	0	0	0	0	740	27.6	AA	0	CT	1	CT	1	CC	0	AT	1	ID	1	TC	1	bb	0	GT	1	MT	1	AA	0	LL	0	1	1	1	8	1	1	1	1	0	#NULL!	#NULL!	#NULL!	#NULL!	#NULL!		#NULL!	#NULL!	#NULL!	#NULL!
209 SON	0	0	0	0	830	28.9	AT	1	CC	0	CT	1	CT	1	AA	0	ID	1	TT	0	bb	0	GT	1	TT	2	AA	0	SS	2	1	1	0	9	0	1	1	1	0	#NULL!	#NULL!	#NULL!	#NULL!	#NULL!		#NULL!	#NULL!	#NULL!	#NULL!
210 SON	0	0	1	0	910	26.7	TT	2	CC	0	CT	1	CT	1	AT	1	DD	2	TT	0	bb	0	TT	2	MM	0	AA	0	SL	1	0	1	0	8	0	0	1	1	1	#NULL!	#NULL!	#NULL!	#NULL!	#NULL!		#NULL!	#NULL!	#NULL!	#NULL!
211 SON	0	1	1	1	670	26.3	AT	1	CT	1	CT	1	CC	0	AT	1	ID	1	TT	0	bb	0	GG	0	MM	0	AA	0	LL	0	1	1	1	8	0	1	0	1	0	#NULL!	#NULL!	#NULL!	#NULL!	#NULL!		#NULL!	#NULL!	#NULL!	#NULL!
212 SON	0	0	0	0	1380	29.7	AT	1	CT	1	CT	1	CT	1	TT	2	DD	2	TC	1	bb	0	GT	1	MM	0	AA	0	LL	0	0	1	1	9	1	1	0	1	0	#NULL!	#NULL!	#NULL!	#NULL!	#NULL!		#NULL!	#NULL!	#NULL!	#NULL!
213 SON	0	0	0	0	1475	29.7	AA	0	CT	1	CT	1	CT	1	AT	1	DD	2	TC	1	ab	1	GG	0	MM	0	AA	0	SL	1	1	1	1	9	0	1	0	1	0	#NULL!	#NULL!	#NULL!	#NULL!	#NULL!		#NULL!	#NULL!	#NULL!	#NULL!
214 SON	0	0	0	0	840	28.9	AA	0	CT	1	TT	0	CT	1	TT	2	ID	1	TC	1	bb	0	GT	1	MT	1	AC	1	LL	0	0	1	1	8	0	1	0	1	0	#NULL!	#NULL!	#NULL!	#NULL!	#NULL!		#NULL!	#NULL!	#NULL!	#NULL!
215 SON	0	0	1	1	575	25.1	AA	0	CT	1	CT	1	CC	0	TT	2	DD	2	TC	1	bb	0	GT	1	TT	2	AA	0	SL	1	1	1	1	8	0	1	1	1	1	#NULL!	#NULL!	#NULL!	#NULL!	#NULL!		#NULL!	#NULL!	#NULL!	#NULL!
216 SON	0	0	0	1	990	28.7	AA	0	TT	2	TT	0	CC	0	AT	1	ID	1	TC	1	bb	0	TT	2	MT	1	AA	0	SL	1	0	1	1	9	0	1	0	0	0	#NULL!	#NULL!	#NULL!	#NULL!	#NULL!		#NULL!	#NULL!	#NULL!	#NULL!
217 SON	0	0	0	0	1210	28.7	AA	0	CT	1	CT	1	CC	0	TT	2	DD	2	TC	1	bb	0	TT	2	TT	2	AA	0	SS	2	1	1	1	9	0	0	0	0	0	#NULL!	#NULL!	#NULL!	#NULL!	#NULL!		#NULL!	#NULL!	#NULL!	#NULL!
218 SON	0	0	0	0	1110	28.7	AA	0	CT	1	CT	1	CC	0	TT	2	DD	2	TT	0	bb	0	GG	0	MT	1	AC	1	SL	1	1	1	1	9	0	1	0	0	0	#NULL!	#NULL!	#NULL!	#NULL!	#NULL!		#NULL!	#NULL!	#NULL!	#NULL!
219 SON	1	0	0	0	840	26.3	AT	1	CT	1	CT	1	CT	1	AT	1	ID	1	TC	1	bb	0	GT	1	TT	2	AA	0	SL	1	1	1	0	8	0	1	0	1	0	#NULL!	#NULL!	#NULL!	#NULL!	#NULL!		#NULL!	#NULL!	#NULL!	#NULL!
220 SON	0	1	1	1	720	25.1	AT	1	CC	0	CT	1	CC	0	AT	1	II	0	TC	1	bb	0	GT	1	MT	1	AC	1	SL	1	1	1	1	8	0	1	0	1	1	#NULL!	#NULL!	#NULL!	#NULL!	#NULL!		#NULL!	#NULL!	#NULL!	#NULL!
221 SON	0	0	0	0	1130	29.1	AA	0	CT	1	CT	1	CT	1	TT	2	DD	2	TT	0	bb	0	GG	0	TT	2	AA	0	LL	0	1	1	0	8	0	0	0	1	0	#NULL!	#NULL!	#NULL!	#NULL!	#NULL!		#NULL!	#NULL!	#NULL!	#NULL!
222 SON	0	0	0	0	2140	29	AA	0	CC	0	CC	2	CC	0	TT	2	DD	2	TT	0	bb	0	GT	1	TT	2	AC	1	SL	1	0	0	0	8	0	0	0	1	0	#NULL!	#NULL!	#NULL!	#NULL!	#NULL!		#NULL!	#NULL!	#NULL!	#NULL!
223 SON	0	0	0	0	1490	28.3	AT	1	CC	0	CC	2	CT	1	AT	1	ID	1	TC	1	ab	1	GG	0	TT	2	AA	0	LL	0	0	1	1	9	0	1	0	1	0	#NULL!	#NULL!	#NULL!	#NULL!	#NULL!		#NULL!	#NULL!	#NULL!	#NULL!
224 SON	1	0	0	0	860	27.9	AA	0	TT	2	TT	0	CC	0	AA	0	II	0	TT	0	ab	1	GG	0	TT	2	AA	0	LL	0	0	1	1	8	0	1	0	1	0	#NULL!	#NULL!	#NULL!	#NULL!	#NULL!		#NULL!	#NULL!	#NULL!	#NULL!
225 SON	0	0	1	1	425	28.1	AA	0	CT	1	CT	1	CC	0	AT	1	ID	1	TT	0	bb	0	GT	1	MT	1	AA	0	LL	0	0	1	1	8	0	1	0	1	0	#NULL!	#NULL!	#NULL!	#NULL!	#NULL!		#NULL!	#NULL!	#NULL!	#NULL!
226 SON	1	0	0	0	610	28.7	AA	0	CT	1	CT	1	CC	0	TT	2	DD	2	TC	1	bb	0	GT	1	TT	2	AA	0	SL	1	0	1	1	8	0	0	0	1	0	#NULL!	#NULL!	#NULL!	#NULL!	#NULL!		#NULL!	#NULL!	#NULL!	#NULL!
227 SON	0	0	1	0	850	28.7	AA	0	CT	1	CT	1	CC	0	AT	1	DD	2	TT	0	bb	0	GG	0	MT	1	AA	0	SS	2	1	1	1	8	0	1	0	1	0	#NULL!	#NULL!	#NULL!	#NULL!	#NULL!		#NULL!	#NULL!	#NULL!	#NULL!
228 SON	0	0	1	0	590	28.7	AT	1	CC	0	CT	1	CC	0	AT	1	DD	2	TT	0	bb	0	GG	0	MT	1	AA	0	SL	1	0	1	1	7	0	1	0	1	0	#NULL!	#NULL!	#NULL!	#NULL!	#NULL!		#NULL!	#NULL!	#NULL!	#NULL!
229 SON	0	0	0	0	1240	29.6	AA	0	TT	2	TT	0	CC	0	AA	0	ID	1	TT	0	bb	0	GG	0	TT	2	AA	0	LL	0	1	0	0	8	0	0	0	1	0	#NULL!	#NULL!	#NULL!	#NULL!	#NULL!		#NULL!	#NULL!	#NULL!	#NULL!
230 SON	0	0	0	0	930	29.6	TT	2	CC	0	CC	2	CC	0	AA	0	ID	1	CC	2	ab	1	GT	1	MM	0	AC	1	SL	1	1	1	0	9	0	0	0	0	0	#NULL!	#NULL!	#NULL!	#NULL!	#NULL!		#NULL!	#NULL!	#NULL!	#NULL!
231 SON	0	0	0	0	685	28.1	AA	0	CT	1	CT	1	CT	1	AA	0	ID	1	CC	2	bb	0	GT	1	TT	2	AC	1	SL	1	0	1	1	8	0	1	0	1	0	#NULL!	#NULL!	#NULL!	#NULL!	#NULL!		#NULL!	#NULL!	#NULL!	#NULL!
232 SON	0	0	1	0	620	25.3	AT	1	CT	1	CT	1	CC	0	AT	1	DD	2	TC	1	ab	1	GG	0	MT	1	CC	2	SL	1	1	0	1	8	0	1	1	1	0	#NULL!	#NULL!	#NULL!	#NULL!	#NULL!		#NULL!	#NULL!	#NULL!	#NULL!
233 SON	0	1	1	1	1000	25	AT	1	CC	0	CC	2	CC	0	AT	1	DD	2	TC	1	bb	0	GT	1	MT	1	AA	0	LL	0	0	0	0	8	0	1	1	1	0	#NULL!	#NULL!	#NULL!	#NULL!	#NULL!		#NULL!	#NULL!	#NULL!	#NULL!
234 SON	0	0	0	0	1050	28	AA	0	CT	1	CT	1	CC	0	TT	2	DD	2	TT	0	bb	0	GG	0	MT	1	AA	0	LL	0	0	1	0	7	0	0	0	1	0	#NULL!	#NULL!	#NULL!	#NULL!	#NULL!		#NULL!	#NULL!	#NULL!	#NULL!
235 SON	0	0	0	0	605	28.1	AA	0	TT	2	TT	0	CC	0	AT	1	DD	2	TC	1	ab	1	GG	0	MT	1	AA	0	SL	1	1	1	0	9	0	1	1	1	0	#NULL!	#NULL!	#NULL!	#NULL!	#NULL!		#NULL!	#NULL!	#NULL!	#NULL!
236 SON	1	0	1	0	700	26.6	AT	1	CC	0	CC	2	TT	2	AA	0	II	0	TC	1	bb	0	GT	1	MT	1	AA	0	SL	1	1	1	0	7	0	1	0	1	1	#NULL!	#NULL!	#NULL!	#NULL!	#NULL!		#NULL!	#NULL!	#NULL!	#NULL!
237 SON	1	0	1	0	910	26.6	AT	1	CC	0	CC	2	TT	2	AA	0	II	0	TC	1	bb	0	GT	1	MT	1	AC	1	SS	2	0	1	0	7	0	1	0	1	0	#NULL!	#NULL!	#NULL!	#NULL!	#NULL!		#NULL!	#NULL!	#NULL!	#NULL!
238 SON	0	0	0	0	770	32	AA	0	TT	2	TT	0	CC	0	AT	1	ID	1	TT	0	bb	0	GG	0	MM	0	AA	0	LL	0	0	1	1	9	0	0	0	0	0	#NULL!	#NULL!	#NULL!	#NULL!	#NULL!		#NULL!	#NULL!	#NULL!	#NULL!
239 SON	0	0	0	0	1090	29.6	AA	0	CC	0	TT	0	CC	0	AT	1	ID	1	CC	2	aa	2	GG	0	MM	0	AA	0	SS	2	1	1	1	8	0	0	0	1	0	#NULL!	#NULL!	#NULL!	#NULL!	#NULL!		#NULL!	#NULL!	#NULL!	#NULL!
240 SON	0	0	1	1	660	26.6	AT	1	CC	0	CT	1	CC	0	AT	1	DD	2	TC	1	bb	0	GG	0	MM	0	AC	1	LL	0	0	1	1	8	0	1	1	1	0	#NULL!	#NULL!	#NULL!	#NULL!	#NULL!		#NULL!	#NULL!	#NULL!	#NULL!
241 SON	0	0	0	0	950	26.9	AA	0	TT	2	TT	0	TT	2	AA	0	II	0	TC	1	ab	1	GG	0	TT	2	AC	1	SL	1	1	1	1	8	0	1	0	0	0	#NULL!	#NULL!	#NULL!	#NULL!	#NULL!		#NULL!	#NULL!	#NULL!	#NULL!
244 SON	0	0	0	0	1060	27.3	AA	0	CC	0	CT	1	CC	0	TT	2	DD	2	TC	1	bb	0	GT	1	MM	0	AA	0	LL	0	0	1	0	9	0	0	0	1	0	#NULL!	#NULL!	#NULL!	#NULL!	#NULL!		#NULL!	#NULL!	#NULL!	#NULL!
245 SON	0	0	0	0	770	27.3	AA	0	CT	1	CC	2	CC	0	TT	2	DD	2	TT	0	bb	0	GG	0	MM	0	CC	2	SL	1	1	1	1	8	0	0	0	1	0	#NULL!	#NULL!	#NULL!	#NULL!	#NULL!		#NULL!	#NULL!	#NULL!	#NULL!
246 SON	0	0	0	0	1230	29.4	AA	0	CT	1	CT	1	CC	0	AA	0	ID	1	TT	0	bb	0	GG	0	MM	0	AA	0	SL	1	1	1	0	8	0	1	0	1	0	#NULL!	#NULL!	#NULL!	#NULL!	#NULL!		#NULL!	#NULL!	#NULL!	#NULL!
247 SON	0	1	1	0	640	29.4	AA	0	CT	1	CT	1	CC	0	AA	0	II	0	TT	0	bb	0	GG	0	MM	0	AA	0	LL	0	0	1	0	8	0	1	0	0	0	#NULL!	#NULL!	#NULL!	#NULL!	#NULL!		#NULL!	#NULL!	#NULL!	#NULL!
248 SON	0	0	0	0	960	29.1	AA	0	CT	1	TT	0	CT	1	TT	2	ID	1	CC	2	ab	1	GT	1	MM	0	AA	0	SL	1	0	1	1	8	0	0	0	1	0	#NULL!	#NULL!	#NULL!	#NULL!	#NULL!		#NULL!	#NULL!	#NULL!	#NULL!
249 SON	0	0	0	1	840	28.9	AA	0	CT	1	CT	1	CC	0	AT	1	II	0	CC	2	bb	0	GT	1	MT	1	AA	0	LL	0	1	1	1	8	0	0	0	1	0	#NULL!	#NULL!	#NULL!	#NULL!	#NULL!		#NULL!	#NULL!	#NULL!	#NULL!
250 SON	0	0	0	0	1080	28.9	AA	0	CT	1	CT	1	CC	0	AT	1	ID	1	CC	2	bb	0	GT	1	MT	1	AA	0	LL	0	1	1	1	8	0	1	1	1	0	#NULL!	#NULL!	#NULL!	#NULL!	#NULL!		#NULL!	#NULL!	#NULL!	#NULL!
251 SON	0	0	0	1	1040	28.9	AA	0	CT	1	CT	1	CC	0	AT	1	ID	1	CC	2	ab	1	GT	1	MT	1	AA	0	LL	0	1	1	1	8	0	1	0	1	0	#NULL!	#NULL!	#NULL!	#NULL!	#NULL!		#NULL!	#NULL!	#NULL!	#NULL!
252 SON	0	0	0	1	710	27.6	TT	2	CC	0	CC	2	CC	0	AA	0	ID	1	TC	1	bb	0	GT	1	MT	1	AA	0	LL	0	1	1	1	8	0	1	0	1	0	#NULL!	#NULL!	#NULL!	#NULL!	#NULL!		#NULL!	#NULL!	#NULL!	#NULL!
253 SON	0	0	0	0	1110	28.3	AA	0	TT	2	TT	0	CC	0	AA	0	II	0	TT	0	bb	0	GG	0	MT	1	AC	1	LL	0	1	1	1	8	0	0	0	1	0	#NULL!	#NULL!	#NULL!	#NULL!	#NULL!		#NULL!	#NULL!	#NULL!	#NULL!
254 SON	0	0	0	0	1130	28.3	AA	0	TT	2	TT	0	CC	0	AA	0	II	0	TT	0	bb	0	GG	0	MT	1	AC	1	LL	0	1	1	0	8	0	0	0	1	0	#NULL!	#NULL!	#NULL!	#NULL!	#NULL!		#NULL!	#NULL!	#NULL!	#NULL!
255 SON	0	0	0	0	830	29	AT	1	CC	0	CT	1	CC	0	AA	0	ID	1	CC	2	bb	0	TT	2	MT	1	AA	0	SL	1	1	1	1	8	0	0	0	1	0	#NULL!	#NULL!	#NULL!	#NULL!	#NULL!		#NULL!	#NULL!	#NULL!	#NULL!
256 SON	0	1	1	0	510	22.9	AA	0	CT	1	TT	0	CC	0	AT	1	ID	1	TT	0	ab	1	GG	0	MT	1	AA	0	LL	0	1	0	1	7	0	1	0	1	1	#NULL!	#NULL!	#NULL!	#NULL!	#NULL!		#NULL!	#NULL!	#NULL!	#NULL!
257 SON	0	0	0	0	1075	29	AT	1	CC	0	CC	2	CC	0	TT	2	DD	2	TC	1	ab	1	GG	0	MT	1	AA	0	LL	0	1	1	1	8	0	0	0	1	0	#NULL!	#NULL!	#NULL!	#NULL!	#NULL!		#NULL!	#NULL!	#NULL!	#NULL!
258 SON	0	0	1	0	1160	28	AA	0	CT	1	CT	1	CC	0	AT	1	ID	1	TC	1	bb	0	GG	0	MM	0	AA	0	LL	0	0	0	0	8	0	1	0	1	0	#NULL!	#NULL!	#NULL!	#NULL!	#NULL!		#NULL!	#NULL!	#NULL!	#NULL!
259 SON	1	0	1	0	1080	28	AT	1	CC	0	CC	2	CT	1	TT	2	DD	2	TT	0	bb	0	GG	0	MT	1	AA	0	LL	0	1	1	0	7	0	1	0	1	1	#NULL!	#NULL!	#NULL!	#NULL!	#NULL!		#NULL!	#NULL!	#NULL!	#NULL!
260 SON	0	0	1	0	650	24.1	AA	0	CC	0	CC	2	CC	0	AA	0	ID	1	TT	0	bb	0	GG	0	TT	2	AC	1	SL	1	1	0	0	8	0	1	1	1	1	#NULL!	#NULL!	#NULL!	#NULL!	#NULL!		#NULL!	#NULL!	#NULL!	#NULL!
261 SON	0	0	0	0	1090	27.4	AT	1	CT	1	CT	1	TT	2	AA	0	II	0	TT	0	bb	0	GG	0	TT	2	AA	0	SL	1	1	0	1	8	0	1	0	1	0	#NULL!	#NULL!	#NULL!	#NULL!	#NULL!		#NULL!	#NULL!	#NULL!	#NULL!
262 SON	0	1	0	0	1360	29.4	AA	0	CC	0	CC	2	CT	1	AT	1	ID	1	TT	0	bb	0	GG	0	TT	2	CC	2	LL	0	1	1	0	10	0	1	0	1	0	#NULL!	#NULL!	#NULL!	#NULL!	#NULL!		#NULL!	#NULL!	#NULL!	#NULL!
263 SON	0	0	0	0	1360	29.4	AA	0	CC	0	CC	2	CT	1	AT	1	ID	1	TT	0	bb	0	GG	0	TT	2	AC	1	SL	1	1	1	0	8	0	1	0	1	0	#NULL!	#NULL!	#NULL!	#NULL!	#NULL!		#NULL!	#NULL!	#NULL!	#NULL!
264 SON	0	0	1	0	600	23.7	AA	0	TT	2	TT	0	CC	0	AT	1	II	0	TC	1	ab	1	GG	0	TT	2	AA	0	SL	1	0	0	1	7	0	1	1	1	0	#NULL!	#NULL!	#NULL!	#NULL!	#NULL!		#NULL!	#NULL!	#NULL!	#NULL!
265 SON	0	1	1	0	1080	26.4	AT	1	CT	1	CT	1	CC	0	AA	0	II	0	CC	2	bb	0	GT	1	MT	1	AA	0	LL	0	0	0	0	8	0	1	0	1	0	#NULL!	#NULL!	#NULL!	#NULL!	#NULL!		#NULL!	#NULL!	#NULL!	#NULL!
266 SON	0	0	0	0	755	29.9	AA	0	CT	1	CT	1	CC	0	AT	1	ID	1	CC	2	bb	0	GT	1	MM	0	AA	0	LL	0	1	1	0	9	0	0	0	0	0	#NULL!	#NULL!	#NULL!	#NULL!	#NULL!		#NULL!	#NULL!	#NULL!	#NULL!
267 SON	1	0	1	0	710	24.3	AA	0	CT	1	CT	1	CC	0	AT	1	DD	2	CC	2	ab	1	GT	1	TT	2	AA	0	SL	1	1	0	0	8	0	1	1	1	0	#NULL!	#NULL!	#NULL!	#NULL!	#NULL!		#NULL!	#NULL!	#NULL!	#NULL!
268 SON	0	0	1	1	1050	28.9	AA	0	TT	2	TT	0	CC	0	AA	0	II	0	TC	1	ab	1	GG	0	TT	2	AC	1	SL	1	0	1	1	8	0	1	0	1	0	#NULL!	#NULL!	#NULL!	#NULL!	#NULL!		#NULL!	#NULL!	#NULL!	#NULL!
269 SON	1	1	0	0	800	24.9	AA	0	TT	2	TT	0	CT	1	AA	0	II	0	TT	0	bb	0	GG	0	TT	2	AA	0	SL	1	1	1	1	8	0	0	0	1	0	#NULL!	#NULL!	#NULL!	#NULL!	#NULL!		#NULL!	#NULL!	#NULL!	#NULL!
270 SON	0	1	1	1	770	24.9	AT	1	CC	0	CT	1	CC	0	TT	2	DD	2	TT	0	bb	0	GG	0	MT	1	AC	1	SL	1	0	1	1	7	0	1	1	1	0	#NULL!	#NULL!	#NULL!	#NULL!	#NULL!		#NULL!	#NULL!	#NULL!	#NULL!
271 SON	0	1	0	0	730	24.7	AA	0	CT	1	CT	1	CC	0	AT	1	ID	1	TT	0	bb	0	GG	0	MM	0	AA	0	SL	1	0	0	1	8	0	1	0	1	0	#NULL!	#NULL!	#NULL!	#NULL!	#NULL!		#NULL!	#NULL!	#NULL!	#NULL!
272 SON	0	0	1	0	1150	27.4	AA	0	TT	2	TT	0	CC	0	AA	0	ID	1	TT	0	bb	0	GT	1	MM	0	AA	0	SL	1	1	1	0	7	0	0	0	1	0	#NULL!	#NULL!	#NULL!	#NULL!	#NULL!		#NULL!	#NULL!	#NULL!	#NULL!
273 SON	0	0	1	0	820	25.6	AA	0	CT	1	CT	1	CC	0	AT	1	ID	1	TT	0	bb	0	GG	0	MT	1	CC	2	LL	0	0	1	0	7	0	1	0	1	0	#NULL!	#NULL!	#NULL!	#NULL!	#NULL!		#NULL!	#NULL!	#NULL!	#NULL!
274 SON	0	0	0	0	1200	28.3	AA	0	CT	1	CT	1	CC	0	AT	1	DD	2	TC	1	bb	0	GG	0	TT	2	AC	1	SL	1	1	0	0	9	0	1	0	0	0	#NULL!	#NULL!	#NULL!	#NULL!	#NULL!		#NULL!	#NULL!	#NULL!	#NULL!
275 SON	0	0	1	0	1100	28.3	AA	0	CC	0	CT	1	CC	0	TT	2	DD	2	TC	1	bb	0	TT	2	MT	1	AA	0	SL	1	0	1	0	8	0	0	0	1	0	#NULL!	#NULL!	#NULL!	#NULL!	#NULL!		#NULL!	#NULL!	#NULL!	#NULL!
276 SON	0	0	1	0	1450	29.1	AA	0	CC	0	CT	1	CC	0	AA	0	ID	1	TT	0	bb	0	GG	0	TT	2	AA	0	SS	2	0	1	0	8	0	1	0	1	0	#NULL!	#NULL!	#NULL!	#NULL!	#NULL!		#NULL!	#NULL!	#NULL!	#NULL!
277 SON	0	0	0	0	770	26.7	AA	0	CC	0	CC	2	CC	0	AA	0	II	0	TC	1	ab	1	GT	1	MT	1	AA	0	SL	1	0	0	1	8	0	1	0	1	0	#NULL!	#NULL!	#NULL!	#NULL!	#NULL!		#NULL!	#NULL!	#NULL!	#NULL!
278 SON	0	0	0	0	930	26.7	AA	0	CT	1	CT	1	CC	0	TT	2	DD	2	TC	1	bb	0	GT	1	MT	1	AA	0	LL	0	1	1	1	8	0	1	0	1	0	#NULL!	#NULL!	#NULL!	#NULL!	#NULL!		#NULL!	#NULL!	#NULL!	#NULL!
279 SON	0	0	0	0	1050	29.7	AA	0	CT	1	CT	1	CC	0	AT	1	ID	1	CC	2	ab	1	GT	1	MT	1	AA	0	SL	1	0	1	1	9	0	0	0	0	0	#NULL!	#NULL!	#NULL!	#NULL!	#NULL!		#NULL!	#NULL!	#NULL!	#NULL!
280 SON	1	0	1	0	670	25	AA	0	CC	0	CC	2	CT	1	AT	1	II	0	TT	0	bb	0	GT	1	MT	1	AA	0	SS	2	1	0	1	8	0	1	0	1	1	#NULL!	#NULL!	#NULL!	#NULL!	#NULL!		#NULL!	#NULL!	#NULL!	#NULL!
281 SON	1	0	1	0	780	24.3	AA	0	TT	2	TT	0	CC	0	AA	0	ID	1	TC	1	ab	1	GG	0	TT	2	AA	0	SL	1	0	0	0	7	0	1	0	1	0	#NULL!	#NULL!	#NULL!	#NULL!	#NULL!		#NULL!	#NULL!	#NULL!	#NULL!
282 SON	1	1	1	0	740	25.7	AA	0	CT	1	CT	1	CT	1	AT	1	ID	1	TT	0	bb	0	GG	0	MM	0	AC	1	SL	1	1	1	0	6	0	1	1	1	0	#NULL!	#NULL!	#NULL!	#NULL!	#NULL!		#NULL!	#NULL!	#NULL!	#NULL!
283 SON	0	0	0	0	1170	29.4	AA	0	CT	1	TT	0	CT	1	AT	1	ID	1	CC	2	bb	0	GT	1	MT	1	AA	0	LL	0	1	1	1	9	0	1	0	1	0	#NULL!	#NULL!	#NULL!	#NULL!	#NULL!		#NULL!	#NULL!	#NULL!	#NULL!
284 SON	0	1	1	0	1080	26.6	AA	0	TT	2	CT	1	CT	1	AA	0	II	0	CC	2	bb	0	TT	2	MM	0	AA	0	SL	1	1	0	0	8	0	1	0	1	0	#NULL!	#NULL!	#NULL!	#NULL!	#NULL!		#NULL!	#NULL!	#NULL!	#NULL!
285 SON	1	0	1	0	540	24.3	AA	0	CT	1	TT	0	CT	1	AA	0	II	0	CC	2	bb	0	TT	2	MT	1	AA	0	SL	1	1	1	1	7	0	1	1	1	1	#NULL!	#NULL!	#NULL!	#NULL!	#NULL!		#NULL!	#NULL!	#NULL!	#NULL!
286 SON	0	0	0	0	1260	28	AA	0	CC	0	CT	1	CC	0	TT	2	DD	2	CC	2	bb	0	TT	2	MM	0	AC	1	SL	1	0	1	1	8	0	1	0	1	0	#NULL!	#NULL!	#NULL!	#NULL!	#NULL!		#NULL!	#NULL!	#NULL!	#NULL!
287 SON	0	1	1	0	780	24.9	AA	0	TT	2	TT	0	CC	0	TT	2	ID	1	CC	2	bb	0	TT	2	MT	1	AA	0	SL	1	1	1	1	8	0	1	1	1	0	#NULL!	#NULL!	#NULL!	#NULL!	#NULL!		#NULL!	#NULL!	#NULL!	#NULL!
288 SON	0	0	0	0	1140	28.3	AA	0	CC	0	CT	1	CC	0	AA	0	ID	1	CC	2	bb	0	TT	2	MT	1	AA	0	LL	0	1	1	1	8	0	1	0	0	0	#NULL!	#NULL!	#NULL!	#NULL!	#NULL!		#NULL!	#NULL!	#NULL!	#NULL!
289 SON	0	0	0	0	1320	27.9	AA	0	CT	1	CT	1	CC	0	AT	1	ID	1	TC	1	ab	1	GG	0	MM	0	AA	0	SL	1	1	1	1	9	0	1	0	1	0	#NULL!	#NULL!	#NULL!	#NULL!	#NULL!		#NULL!	#NULL!	#NULL!	#NULL!
290 SON	0	0	0	0	1350	29.9	AA	0	TT	2	TT	0	CC	0	AA	0	ID	1	TC	1	bb	0	GT	1	MT	1	AC	1	SL	1	0	1	1	8	0	1	0	1	0	#NULL!	#NULL!	#NULL!	#NULL!	#NULL!		#NULL!	#NULL!	#NULL!	#NULL!
291 SON	1	0	1	0	660	27.1	AA	0	CT	1	CT	1	CT	1	TT	2	DD	2	CC	2	aa	2	GG	0	MT	1	AC	1	SL	1	0	1	1	8	0	1	0	1	1	#NULL!	#NULL!	#NULL!	#NULL!	#NULL!		#NULL!	#NULL!	#NULL!	#NULL!
292 SON	0	0	0	0	875	28	AA	0	CT	1	TT	0	CC	0	AA	0	ID	1	TT	0	bb	0	GG	0	MM	0	AA	0	SS	2	1	1	1	9	1	1	0	1	0	#NULL!	#NULL!	#NULL!	#NULL!	#NULL!		#NULL!	#NULL!	#NULL!	#NULL!
293 SON	0	0	1	0	1020	25.7	AT	1	CT	1	CT	1	CC	0	AA	0	ID	1	CC	2	bb	0	GT	1	MM	0	AA	0	LL	0	0	0	0	8	0	1	1	1	0	#NULL!	#NULL!	#NULL!	#NULL!	#NULL!		#NULL!	#NULL!	#NULL!	#NULL!
294 SON	0	1	1	1	630	25.4	AA	0	TT	2	TT	0	CT	1	AT	1	ID	1	CC	2	ab	1	GT	1	MT	1	AA	0	LL	0	1	0	1	6	0	1	1	1	0	#NULL!	#NULL!	#NULL!	#NULL!	#NULL!		#NULL!	#NULL!	#NULL!	#NULL!
295 SON	1	0	1	0	1500	28.7	AA	0	TT	2	TT	0	CC	0	TT	2	II	0	TT	0	bb	0	GG	0	TT	2	AA	0	SL	1	1	0	1	8	1	1	0	1	1	#NULL!	#NULL!	#NULL!	#NULL!	#NULL!		#NULL!	#NULL!	#NULL!	#NULL!
296 SON	1	1	1	1	800	23.7	AA	0	TT	2	TT	0	CC	0	AT	1	ID	1	CC	2	bb	0	GT	1	MT	1	AC	1	SL	1	0	0	0	8	1	1	1	1	0	#NULL!	#NULL!	#NULL!	#NULL!	#NULL!		#NULL!	#NULL!	#NULL!	#NULL!
297 SON	0	1	1	1	730	24.3	AA	0	CC	0	CC	2	CC	0	AA	0	II	0	TC	1	bb	0	GT	1	MM	0	AC	1	LL	0	0	0	1	8	0	1	0	1	0	#NULL!	#NULL!	#NULL!	#NULL!	#NULL!		#NULL!	#NULL!	#NULL!	#NULL!
298 SON	0	0	0	0	1115	27.3	AA	0	CT	1	CT	1	TT	2	TT	2	DD	2	TT	0	bb	0	GT	1	MT	1	CC	2	LL	0	0	1	1	8	0	0	0	1	0	#NULL!	#NULL!	#NULL!	#NULL!	#NULL!		#NULL!	#NULL!	#NULL!	#NULL!
299 SON	0	0	0	0	1060	26.7	AA	0	CT	1	CT	1	CC	0	TT	2	DD	2	TT	0	bb	0	GG	0	MT	1	AC	1	LL	0	0	1	1	8	0	1	0	1	0	#NULL!	#NULL!	#NULL!	#NULL!	#NULL!		#NULL!	#NULL!	#NULL!	#NULL!
300 SON	0	0	0	1	790	27	AA	0	CT	1	CT	1	CC	0	TT	2	DD	2	TT	0	bb	0	GG	0	MM	0	AA	0	LL	0	1	1	1	8	0	1	1	1	0	#NULL!	#NULL!	#NULL!	#NULL!	#NULL!		#NULL!	#NULL!	#NULL!	#NULL!
301 SON	0	0	0	0	760	28.6	AT	1	CC	0	CC	2	CT	1	AT	1	DD	2	TT	0	bb	0	GT	1	TT	2	CC	2	LL	0	1	1	1	8	0	1	0	1	0	#NULL!	#NULL!	#NULL!	#NULL!	#NULL!		#NULL!	#NULL!	#NULL!	#NULL!
302 SON	0	0	0	0	1320	28.9	AA	0	CC	0	CT	1	CC	0	AA	0	ID	1	TT	0	bb	0	GG	0	TT	2	AA	0	LL	0	0	0	1	9	0	1	0	0	0	#NULL!	#NULL!	#NULL!	#NULL!	#NULL!		#NULL!	#NULL!	#NULL!	#NULL!
303 SON	0	0	1	0	580	23.9	AT	1	CC	0	CT	1	CC	0	AA	0	ID	1	TC	1	bb	0	GT	1	MT	1	AA	0	LL	0	0	0	0	8	0	1	0	1	1	#NULL!	#NULL!	#NULL!	#NULL!	#NULL!		#NULL!	#NULL!	#NULL!	#NULL!
304 SON	0	0	0	0	1035	27.6	AA	0	CC	0	CC	2	CT	1	AT	1	DD	2	TT	0	bb	0	GG	0	TT	2	AC	1	SL	1	0	1	1	8	0	1	0	1	0	#NULL!	#NULL!	#NULL!	#NULL!	#NULL!		#NULL!	#NULL!	#NULL!	#NULL!
305 SON	0	0	1	0	515	23.9	AT	1	CC	0	CC	2	CC	0	TT	2	DD	2	TC	1	bb	0	GT	1	MM	0	AC	1	LL	0	1	1	0	7	0	1	0	1	0	#NULL!	#NULL!	#NULL!	#NULL!	#NULL!		#NULL!	#NULL!	#NULL!	#NULL!
306 SON	0	0	0	0	1010	27.6	AA	0	CT	1	CT	1	CC	0	AT	1	II	0	TC	1	ab	1	GG	0	MT	1	AC	1	LL	0	1	1	0	8	0	1	0	0	0	#NULL!	#NULL!	#NULL!	#NULL!	#NULL!		#NULL!	#NULL!	#NULL!	#NULL!
307 SON	0	0	0	0	1220	28.1	AA	0	CC	0	CT	1	CC	0	AT	1	ID	1	TC	1	ab	1	GG	0	TT	2	AA	0	LL	0	0	0	1	8	0	1	0	1	0	#NULL!	#NULL!	#NULL!	#NULL!	#NULL!		#NULL!	#NULL!	#NULL!	#NULL!
308 SON	1	0	1	0	650	23.7	AA	0	TT	2	TT	0	TT	2	AT	1	ID	1	TC	1	ab	1	GG	0	TT	2	AA	0	SL	1	1	0	1	7	0	1	1	1	0	#NULL!	#NULL!	#NULL!	#NULL!	#NULL!		#NULL!	#NULL!	#NULL!	#NULL!
309 SON	0	0	0	0	1150	27.6	AA	0	TT	2	TT	0	CC	0	AT	1	ID	1	TT	0	bb	0	GT	1	TT	2	AA	0	LL	0	1	1	0	8	0	1	0	1	0	#NULL!	#NULL!	#NULL!	#NULL!	#NULL!		#NULL!	#NULL!	#NULL!	#NULL!
310 SON	1	0	1	0	750	25.4	AA	0	TT	2	TT	0	CC	0	AA	0	ID	1	TT	0	ab	1	GG	0	TT	2	AA	0	LL	0	0	1	1	8	0	0	1	1	1	#NULL!	#NULL!	#NULL!	#NULL!	#NULL!		#NULL!	#NULL!	#NULL!	#NULL!
311 SON	0	0	0	0	1000	27.6	AA	0	TT	2	TT	0	CC	0	AT	1	ID	1	TT	0	bb	0	GT	1	TT	2	AA	0	LL	0	0	1	0	8	0	1	0	1	0	#NULL!	#NULL!	#NULL!	#NULL!	#NULL!		#NULL!	#NULL!	#NULL!	#NULL!
312 SON	0	0	1	0	400	24.3	AT	1	CC	0	CC	2	CT	1	AT	1	ID	1	CC	2	aa	2	GG	0	MT	1	AA	0	LL	0	0	1	1	6	0	1	1	1	1	#NULL!	#NULL!	#NULL!	#NULL!	#NULL!		#NULL!	#NULL!	#NULL!	#NULL!
313 SON	0	0	1	0	785	26.3	AT	1	CC	0	CC	2	TT	2	AT	1	DD	2	TC	1	ab	1	GG	0	MT	1	CC	2	SS	2	1	0	1	7	0	1	1	1	0	#NULL!	#NULL!	#NULL!	#NULL!	#NULL!		#NULL!	#NULL!	#NULL!	#NULL!
314 SON	0	0	1	1	1240	27.7	AA	0	TT	2	TT	0	CC	0	AT	1	ID	1	TC	1	ab	1	GT	1	TT	2	AA	0	SS	2	0	1	0	7	0	1	1	1	1	#NULL!	#NULL!	#NULL!	#NULL!	#NULL!		#NULL!	#NULL!	#NULL!	#NULL!
315 SON	0	0	0	0	1010	29.6	AA	0	TT	2	TT	0	CC	0	AT	1	ID	1	TC	1	bb	0	GG	0	TT	2	AA	0	LL	0	1	1	1	9	0	1	0	1	0	#NULL!	#NULL!	#NULL!	#NULL!	#NULL!		#NULL!	#NULL!	#NULL!	#NULL!
316 SON	0	0	0	0	1040	27.1	AA	0	TT	2	TT	0	CC	0	AT	1	ID	1	TT	0	bb	0	GG	0	MM	0	AC	1	SL	1	0	0	1	8	0	1	0	1	0	#NULL!	#NULL!	#NULL!	#NULL!	#NULL!		#NULL!	#NULL!	#NULL!	#NULL!
317 SON	0	1	1	0	550	23.6	AT	1	CT	1	CT	1	CC	0	AT	1	ID	1	TC	1	bb	0	GT	1	MM	0	AC	1	LL	0	1	0	1	7	0	1	1	1	0	#NULL!	#NULL!	#NULL!	#NULL!	#NULL!		#NULL!	#NULL!	#NULL!	#NULL!
318 SON	0	0	0	0	1320	29.6	AA	0	CC	0	CC	2	CT	1	AA	0	II	0	TC	1	bb	0	GT	1	MT	1	AA	0	LL	0	1	1	0	8	0	1	0	0	0	#NULL!	#NULL!	#NULL!	#NULL!	#NULL!		#NULL!	#NULL!	#NULL!	#NULL!
319 SON	0	0	0	0	620	26.9	AA	0	CC	0	CC	2	CC	0	AA	0	ID	1	CC	2	ab	1	GG	0	TT	2	AA	0	LL	0	0	1	1	8	0	1	0	1	0	#NULL!	#NULL!	#NULL!	#NULL!	#NULL!		#NULL!	#NULL!	#NULL!	#NULL!
320 SON	1	1	1	1	950	26.7	AA	0	TT	2	TT	0	CC	0	AA	0	ID	1	TC	1	bb	0	GT	1	MT	1	AA	0	LL	0	0	0	1	7	0	1	0	1	0	#NULL!	#NULL!	#NULL!	#NULL!	#NULL!		#NULL!	#NULL!	#NULL!	#NULL!
321 SON	0	0	1	0	1040	28	AT	1	CC	0	CC	2	CC	0	AT	1	ID	1	TC	1	ab	1	GT	1	MT	1	AC	1	LL	0	0	1	0	8	0	1	0	1	0	#NULL!	#NULL!	#NULL!	#NULL!	#NULL!		#NULL!	#NULL!	#NULL!	#NULL!
322 SON	0	0	1	0	610	26.3	TT	2	CC	0	CC	2	CC	0	AT	1	ID	1	TT	0	bb	0	GT	1	MM	0	AA	0	SS	2	1	1	1	9	0	1	0	1	0	#NULL!	#NULL!	#NULL!	#NULL!	#NULL!		#NULL!	#NULL!	#NULL!	#NULL!
323 SON	0	0	1	0	840	25.1	AA	0	TT	2	CT	1	CT	1	AT	1	ID	1	TC	1	ab	1	GG	0	MT	1	AA	0	SL	1	0	0	1	8	0	1	0	1	0	#NULL!	#NULL!	#NULL!	#NULL!	#NULL!		#NULL!	#NULL!	#NULL!	#NULL!
324 SON	0	0	0	0	1410	29.9	AA	0	TT	2	TT	0	CC	0	AT	1	DD	2	CC	2	ab	1	GT	1	MT	1	AA	0	LL	0	0	0	1	9	0	1	0	1	0	#NULL!	#NULL!	#NULL!	#NULL!	#NULL!		#NULL!	#NULL!	#NULL!	#NULL!
325 SON	0	0	0	0	1480	29.4	AA	0	TT	2	CT	1	CC	0	AA	0	II	0	CC	2	ab	1	GT	1	MM	0	AA	0	LL	0	0	0	1	9	0	1	0	0	0	#NULL!	#NULL!	#NULL!	#NULL!	#NULL!		#NULL!	#NULL!	#NULL!	#NULL!
326 SON	0	0	0	0	1120	29.4	AA	0	TT	2	TT	0	TT	2	AA	0	DD	2	TC	1	bb	0	GG	0	TT	2	AC	1	LL	0	0	1	1	9	0	1	0	1	0	#NULL!	#NULL!	#NULL!	#NULL!	#NULL!		#NULL!	#NULL!	#NULL!	#NULL!
327 SON	0	0	0	0	775	28.1	AA	0	CT	1	TT	0	CC	0	TT	2	ID	1	TC	1	bb	0	GG	0	TT	2	AA	0	SL	1	1	1	1	9	0	1	0	0	0	#NULL!	#NULL!	#NULL!	#NULL!	#NULL!		#NULL!	#NULL!	#NULL!	#NULL!
328 SON	0	0	1	0	710	24.9	AA	0	CT	1	CT	1	CC	0	AA	0	II	0	TT	0	bb	0	GG	0	MT	1	AC	1	LL	0	1	0	1	8	0	1	1	1	0	#NULL!	#NULL!	#NULL!	#NULL!	#NULL!		#NULL!	#NULL!	#NULL!	#NULL!
329 SON	0	0	1	0	820	24.9	AT	1	CC	0	CT	1	CC	0	TT	2	DD	2	TC	1	bb	0	TT	2	MT	1	AA	0	LL	0	0	0	1	8	0	1	1	1	0	#NULL!	#NULL!	#NULL!	#NULL!	#NULL!		#NULL!	#NULL!	#NULL!	#NULL!
330 SON	0	0	0	0	600	28	AA	0	CC	0	CT	1	CC	0	TT	2	ID	1	CC	2	bb	0	TT	2	MT	1	AC	1	SL	1	0	1	1	8	0	1	0	0	0	#NULL!	#NULL!	#NULL!	#NULL!	#NULL!		#NULL!	#NULL!	#NULL!	#NULL!
331 SON	1	1	1	1	790	27	AA	0	CC	0	CT	1	CC	0	AA	0	ID	1	CC	2	bb	0	TT	2	MT	1	AC	1	SL	1	0	1	0	7	0	1	1	1	1	#NULL!	#NULL!	#NULL!	#NULL!	#NULL!		#NULL!	#NULL!	#NULL!	#NULL!
332 SON	1	0	1	0	600	24.3	AA	0	TT	2	TT	0	CC	0	AA	0	ID	1	TC	1	bb	0	GT	1	MM	0	AC	1	LL	0	1	0	1	8	0	1	0	1	1	#NULL!	#NULL!	#NULL!	#NULL!	#NULL!		#NULL!	#NULL!	#NULL!	#NULL!
333 SON	0	0	0	0	945	28.1	AT	1	CT	1	CT	1	CC	0	AT	1	II	0	TT	0	bb	0	GG	0	MM	0	AC	1	LL	0	1	0	1	8	0	1	0	0	0	#NULL!	#NULL!	#NULL!	#NULL!	#NULL!		#NULL!	#NULL!	#NULL!	#NULL!
334 SON	0	0	0	0	1140	27.1	AT	1	TT	2	CT	1	CC	0	AT	1	DD	2	TT	0	bb	0	GG	0	MM	0	AA	0	LL	0	0	0	0	7	0	1	0	1	0	#NULL!	#NULL!	#NULL!	#NULL!	#NULL!		#NULL!	#NULL!	#NULL!	#NULL!
335 SON	1	0	1	1	700	25	AA	0	CC	0	CC	2	CT	1	AA	0	DD	2	TC	1	bb	0	TT	2	MM	0	AA	0	SL	1	1	1	1	7	0	1	1	1	0	#NULL!	#NULL!	#NULL!	#NULL!	#NULL!		#NULL!	#NULL!	#NULL!	#NULL!
336 SON	1	0	1	0	690	27.3	AT	1	CC	0	CC	2	CT	1	AT	1	ID	1	TT	0	bb	0	TT	2	MM	0	AA	0	LL	0	1	1	1	7	0	1	0	1	0	#NULL!	#NULL!	#NULL!	#NULL!	#NULL!		#NULL!	#NULL!	#NULL!	#NULL!
337 SON	0	0	1	0	660	27.9	AA	0	CC	0	CT	1	CC	0	AA	0	ID	1	TC	1	bb	0	GG	0	TT	2	AA	0	LL	0	0	1	0	7	0	1	1	1	0	#NULL!	#NULL!	#NULL!	#NULL!	#NULL!		#NULL!	#NULL!	#NULL!	#NULL!
338 SON	0	0	0	0	1050	28.9	AT	1	CT	1	CT	1	CC	0	AA	0	ID	1	TC	1	bb	0	GT	1	MT	1	AC	1	SL	1	1	0	1	9	0	1	1	0	0	#NULL!	#NULL!	#NULL!	#NULL!	#NULL!		#NULL!	#NULL!	#NULL!	#NULL!
339 SON	0	0	0	1	1050	28.9	AT	1	CT	1	CT	1	CC	0	AA	0	ID	1	TC	1	bb	0	GT	1	MT	1	AC	1	LL	0	1	0	1	8	0	1	1	1	0	#NULL!	#NULL!	#NULL!	#NULL!	#NULL!		#NULL!	#NULL!	#NULL!	#NULL!
340 SON	0	0	0	1	1100	26.1	AA	0	CC	0	TT	0	CT	1	AA	0	ID	1	TT	0	bb	0	GG	0	MT	1	AA	0	SS	2	1	0	1	8	0	1	0	1	0	#NULL!	#NULL!	#NULL!	#NULL!	#NULL!		#NULL!	#NULL!	#NULL!	#NULL!
341 SON	1	0	1	0	550	24	AT	1	CT	1	CT	1	CT	1	AA	0	ID	1	TC	1	bb	0	GT	1	MM	0	AA	0	LL	0	0	0	1	8	0	1	1	1	1	#NULL!	#NULL!	#NULL!	#NULL!	#NULL!		#NULL!	#NULL!	#NULL!	#NULL!
342 SON	0	0	0	0	880	26.3	AA	0	TT	2	TT	0	CT	1	AT	1	ID	1	TC	1	ab	1	GG	0	MT	1	AA	0	SL	1	0	0	1	8	0	1	0	1	0	#NULL!	#NULL!	#NULL!	#NULL!	#NULL!		#NULL!	#NULL!	#NULL!	#NULL!
343 SON	0	0	1	0	1010	25	AA	0	CC	0	CT	1	CT	1	AA	0	DD	2	TT	0	bb	0	GT	1	MT	1	AA	0	SL	1	0	1	1	8	0	1	0	1	1	#NULL!	#NULL!	#NULL!	#NULL!	#NULL!		#NULL!	#NULL!	#NULL!	#NULL!
344 SON	0	0	0	0	790	26.4	TT	2	CC	0	CC	2	CT	1	AT	1	ID	1	TT	0	bb	0	GG	0	MM	0	AA	0	LL	0	1	0	0	8	0	1	0	1	0	#NULL!	#NULL!	#NULL!	#NULL!	#NULL!		#NULL!	#NULL!	#NULL!	#NULL!
[truncated: 2 more columns]
